# Supplementary material for: A Review and a Framework of Variables for Defining and Characterizing Tinnitus Subphenotypes
Source: Brain Sci. 2020 Dec 4;10(12):938. doi: 10.3390/brainsci10120938 (PMC7762072; doi:10.3390/brainsci10120938)
Supplement: Supplementary file 1 [file brainsci-10-00938-s001.zip]

Archive with 3 entries (3 files):
- Supplementary Material Table S1.rtf
- Supplementary Material Table S2.rtf
- Supplementary Material Table S3.csv
