# Supplementary material for: A Review and a Framework of Variables for Defining and Characterizing Tinnitus Subphenotypes
Source: Brain Sci. 2020 Dec 4;10(12):938. doi: 10.3390/brainsci10120938 (PMC7762072; doi:10.3390/brainsci10120938)
Supplement: Supplementary file 1 [file brainsci-10-00938-s001.zip › Supplementary Material Table S3.csv]

Search	Include	Study	Authors	Year	Title	Journal_Publisher	MainSubtyping	SampleSize	Analysis	StudyType	TreatmentType	StatUsedAnalysisDetails	ClusteringVar	Importance	VariableCategory	VariableSubcategory	VariableBroad	VariableSpecific	VariableMeasure	MeasureType
PubMedSubProf	Yes	{Niemann, 2020 #1098}	U. Niemann, P. Brueggemann, B. Boecking, B. Mazurek and M. Spiliopoulou	2020	Development and internal validation of a depression severity prediction model for tinnitus patients based on questionnaire responses and socio-demographics	Scientific reports	Yes	1490	(Multiple) LASSO logistic regression	AprioriSubgrouping	Multimodal 7-day treatments program ( informational counselling, detailed ENT as well as psychosomatic and psychological diagnostics, cognitive-behaviour therapy interventions, relaxation exercises, and physiotherapy)	(Multiple) LASSO logistic regression to classify depression subgroups after treatment - included 185 variables collected before treatment - model selected 40 from all cross validation runs	NA	SubgroupingVar	NonTinnitusSpecific	Mental Health	Depressive Symptoms	Score from ADSL - long form after treatment	Categorical 2 groups: 1.Subclinical depression, 2. Clinical depression. Details: Subgroups based on dichotomising the ADSL - long form. Subclinical if score 0–15 and clinical if score 16–60. (Hautzinger and Bailer, 2002)	SelfReport
PubMedSubProf	Yes	{Niemann, 2020 #1098}	U. Niemann, P. Brueggemann, B. Boecking, B. Mazurek and M. Spiliopoulou	2020	Development and internal validation of a depression severity prediction model for tinnitus patients based on questionnaire responses and socio-demographics	Scientific reports	Yes	1490	(Multiple) LASSO logistic regression	AprioriSubgrouping	Multimodal 7-day treatments program ( informational counselling, detailed ENT as well as psychosomatic and psychological diagnostics, cognitive-behaviour therapy interventions, relaxation exercises, and physiotherapy)	(Multiple) LASSO logistic regression to classify depression subgroups after treatment - included 185 variables collected before treatment - model selected 40 from all cross validation runs	NA	SignDiffer	NonTinnitusSpecific	Mental Health	Depressive Symptoms	ADSL question 1	Categorical rarely, sometimes, occasionally, mostly - question “During the past week I was bothered by things that usually don’t bother me.” (Radloff, 1977; Hautzinger and Bailer, 2002)	SelfReport
PubMedSubProf	Yes	{Niemann, 2020 #1098}	U. Niemann, P. Brueggemann, B. Boecking, B. Mazurek and M. Spiliopoulou	2020	Development and internal validation of a depression severity prediction model for tinnitus patients based on questionnaire responses and socio-demographics	Scientific reports	Yes	1490	(Multiple) LASSO logistic regression	AprioriSubgrouping	Multimodal 7-day treatments program ( informational counselling, detailed ENT as well as psychosomatic and psychological diagnostics, cognitive-behaviour therapy interventions, relaxation exercises, and physiotherapy)	(Multiple) LASSO logistic regression to classify depression subgroups after treatment - included 185 variables collected before treatment - model selected 40 from all cross validation runs	NA	SignDiffer	NonTinnitusSpecific	Mental Health	Depressive Symptoms	ADSL question 2	Categorical rarely, sometimes, occasionally, mostly - question “During the past week I did not feel like eating; my appetite was poor.” (Radloff, 1977; Hautzinger and Bailer, 2002)	SelfReport
PubMedSubProf	Yes	{Niemann, 2020 #1098}	U. Niemann, P. Brueggemann, B. Boecking, B. Mazurek and M. Spiliopoulou	2020	Development and internal validation of a depression severity prediction model for tinnitus patients based on questionnaire responses and socio-demographics	Scientific reports	Yes	1490	(Multiple) LASSO logistic regression	AprioriSubgrouping	Multimodal 7-day treatments program ( informational counselling, detailed ENT as well as psychosomatic and psychological diagnostics, cognitive-behaviour therapy interventions, relaxation exercises, and physiotherapy)	(Multiple) LASSO logistic regression to classify depression subgroups after treatment - included 185 variables collected before treatment - model selected 40 from all cross validation runs	NA	SignDiffer	NonTinnitusSpecific	Mental Health	Depressive Symptoms	ADSL question 3	Categorical rarely, sometimes, occasionally, mostly - question “During the past week I felt that I could not shake off the blues even with help from my family or friends.” (Radloff, 1977; Hautzinger and Bailer, 2002)	SelfReport
PubMedSubProf	Yes	{Niemann, 2020 #1098}	U. Niemann, P. Brueggemann, B. Boecking, B. Mazurek and M. Spiliopoulou	2020	Development and internal validation of a depression severity prediction model for tinnitus patients based on questionnaire responses and socio-demographics	Scientific reports	Yes	1490	(Multiple) LASSO logistic regression	AprioriSubgrouping	Multimodal 7-day treatments program ( informational counselling, detailed ENT as well as psychosomatic and psychological diagnostics, cognitive-behaviour therapy interventions, relaxation exercises, and physiotherapy)	(Multiple) LASSO logistic regression to classify depression subgroups after treatment - included 185 variables collected before treatment - model selected 40 from all cross validation runs	NA	SignDiffer	NonTinnitusSpecific	Mental Health	Depressive Symptoms	ADSL question 4	Categorical rarely, sometimes, occasionally, mostly - question “During the past week I felt I was just as good as other people.” (Radloff, 1977; Hautzinger and Bailer, 2002)	SelfReport
PubMedSubProf	Yes	{Niemann, 2020 #1098}	U. Niemann, P. Brueggemann, B. Boecking, B. Mazurek and M. Spiliopoulou	2020	Development and internal validation of a depression severity prediction model for tinnitus patients based on questionnaire responses and socio-demographics	Scientific reports	Yes	1490	(Multiple) LASSO logistic regression	AprioriSubgrouping	Multimodal 7-day treatments program ( informational counselling, detailed ENT as well as psychosomatic and psychological diagnostics, cognitive-behaviour therapy interventions, relaxation exercises, and physiotherapy)	(Multiple) LASSO logistic regression to classify depression subgroups after treatment - included 185 variables collected before treatment - model selected 40 from all cross validation runs	NA	SignDiffer	NonTinnitusSpecific	Mental Health	Depressive Symptoms	ADSL question 5	Categorical rarely, sometimes, occasionally, mostly - question “During the past week I had trouble keeping my mind on what I was doing.” (Radloff, 1977; Hautzinger and Bailer, 2002)	SelfReport
PubMedSubProf	Yes	{Niemann, 2020 #1098}	U. Niemann, P. Brueggemann, B. Boecking, B. Mazurek and M. Spiliopoulou	2020	Development and internal validation of a depression severity prediction model for tinnitus patients based on questionnaire responses and socio-demographics	Scientific reports	Yes	1490	(Multiple) LASSO logistic regression	AprioriSubgrouping	Multimodal 7-day treatments program ( informational counselling, detailed ENT as well as psychosomatic and psychological diagnostics, cognitive-behaviour therapy interventions, relaxation exercises, and physiotherapy)	(Multiple) LASSO logistic regression to classify depression subgroups after treatment - included 185 variables collected before treatment - model selected 40 from all cross validation runs	NA	SignDiffer	NonTinnitusSpecific	Mental Health	Depressive Symptoms	ADSL question 6	Categorical rarely, sometimes, occasionally, mostly - question “During the past week I felt depressed.” (Radloff, 1977; Hautzinger and Bailer, 2002)	SelfReport
PubMedSubProf	Yes	{Niemann, 2020 #1098}	U. Niemann, P. Brueggemann, B. Boecking, B. Mazurek and M. Spiliopoulou	2020	Development and internal validation of a depression severity prediction model for tinnitus patients based on questionnaire responses and socio-demographics	Scientific reports	Yes	1490	(Multiple) LASSO logistic regression	AprioriSubgrouping	Multimodal 7-day treatments program ( informational counselling, detailed ENT as well as psychosomatic and psychological diagnostics, cognitive-behaviour therapy interventions, relaxation exercises, and physiotherapy)	(Multiple) LASSO logistic regression to classify depression subgroups after treatment - included 185 variables collected before treatment - model selected 40 from all cross validation runs	NA	SignDiffer	NonTinnitusSpecific	Mental Health	Depressive Symptoms	ADSL question 7	Categorical rarely, sometimes, occasionally, mostly - question “During the past week I felt that everything I did was an effort.” (Radloff, 1977; Hautzinger and Bailer, 2002)	SelfReport
PubMedSubProf	Yes	{Niemann, 2020 #1098}	U. Niemann, P. Brueggemann, B. Boecking, B. Mazurek and M. Spiliopoulou	2020	Development and internal validation of a depression severity prediction model for tinnitus patients based on questionnaire responses and socio-demographics	Scientific reports	Yes	1490	(Multiple) LASSO logistic regression	AprioriSubgrouping	Multimodal 7-day treatments program ( informational counselling, detailed ENT as well as psychosomatic and psychological diagnostics, cognitive-behaviour therapy interventions, relaxation exercises, and physiotherapy)	(Multiple) LASSO logistic regression to classify depression subgroups after treatment - included 185 variables collected before treatment - model selected 40 from all cross validation runs	NA	SignDiffer	NonTinnitusSpecific	Mental Health	Depressive Symptoms	ADSL question 8	Categorical rarely, sometimes, occasionally, mostly - question “During the past week I felt hopeful about the future.” (Radloff, 1977; Hautzinger and Bailer, 2002)	SelfReport
PubMedSubProf	Yes	{Niemann, 2020 #1098}	U. Niemann, P. Brueggemann, B. Boecking, B. Mazurek and M. Spiliopoulou	2020	Development and internal validation of a depression severity prediction model for tinnitus patients based on questionnaire responses and socio-demographics	Scientific reports	Yes	1490	(Multiple) LASSO logistic regression	AprioriSubgrouping	Multimodal 7-day treatments program ( informational counselling, detailed ENT as well as psychosomatic and psychological diagnostics, cognitive-behaviour therapy interventions, relaxation exercises, and physiotherapy)	(Multiple) LASSO logistic regression to classify depression subgroups after treatment - included 185 variables collected before treatment - model selected 40 from all cross validation runs	NA	SignDiffer	NonTinnitusSpecific	Mental Health	Depressive Symptoms	ADSL question 9	Categorical rarely, sometimes, occasionally, mostly - question “During the past week I thought my life had been a failure.” (Radloff, 1977; Hautzinger and Bailer, 2002)	SelfReport
PubMedSubProf	Yes	{Niemann, 2020 #1098}	U. Niemann, P. Brueggemann, B. Boecking, B. Mazurek and M. Spiliopoulou	2020	Development and internal validation of a depression severity prediction model for tinnitus patients based on questionnaire responses and socio-demographics	Scientific reports	Yes	1490	(Multiple) LASSO logistic regression	AprioriSubgrouping	Multimodal 7-day treatments program ( informational counselling, detailed ENT as well as psychosomatic and psychological diagnostics, cognitive-behaviour therapy interventions, relaxation exercises, and physiotherapy)	(Multiple) LASSO logistic regression to classify depression subgroups after treatment - included 185 variables collected before treatment - model selected 40 from all cross validation runs	NA	SignDiffer	NonTinnitusSpecific	Mental Health	Depressive Symptoms	ADSL question 10	Categorical rarely, sometimes, occasionally, mostly - question “During the past week I felt fearful.” (Radloff, 1977; Hautzinger and Bailer, 2002)	SelfReport
PubMedSubProf	Yes	{Niemann, 2020 #1098}	U. Niemann, P. Brueggemann, B. Boecking, B. Mazurek and M. Spiliopoulou	2020	Development and internal validation of a depression severity prediction model for tinnitus patients based on questionnaire responses and socio-demographics	Scientific reports	Yes	1490	(Multiple) LASSO logistic regression	AprioriSubgrouping	Multimodal 7-day treatments program ( informational counselling, detailed ENT as well as psychosomatic and psychological diagnostics, cognitive-behaviour therapy interventions, relaxation exercises, and physiotherapy)	(Multiple) LASSO logistic regression to classify depression subgroups after treatment - included 185 variables collected before treatment - model selected 40 from all cross validation runs	NA	SignDiffer	NonTinnitusSpecific	Mental Health	Depressive Symptoms	ADSL question 11	Categorical rarely, sometimes, occasionally, mostly - question “During the past week my sleep was restless.” (Radloff, 1977; Hautzinger and Bailer, 2002)	SelfReport
PubMedSubProf	Yes	{Niemann, 2020 #1098}	U. Niemann, P. Brueggemann, B. Boecking, B. Mazurek and M. Spiliopoulou	2020	Development and internal validation of a depression severity prediction model for tinnitus patients based on questionnaire responses and socio-demographics	Scientific reports	Yes	1490	(Multiple) LASSO logistic regression	AprioriSubgrouping	Multimodal 7-day treatments program ( informational counselling, detailed ENT as well as psychosomatic and psychological diagnostics, cognitive-behaviour therapy interventions, relaxation exercises, and physiotherapy)	(Multiple) LASSO logistic regression to classify depression subgroups after treatment - included 185 variables collected before treatment - model selected 40 from all cross validation runs	NA	SignDiffer	NonTinnitusSpecific	Mental Health	Depressive Symptoms	ADSL question 12	Categorical rarely, sometimes, occasionally, mostly - question “During the past week I was happy.” (Radloff, 1977; Hautzinger and Bailer, 2002)	SelfReport
PubMedSubProf	Yes	{Niemann, 2020 #1098}	U. Niemann, P. Brueggemann, B. Boecking, B. Mazurek and M. Spiliopoulou	2020	Development and internal validation of a depression severity prediction model for tinnitus patients based on questionnaire responses and socio-demographics	Scientific reports	Yes	1490	(Multiple) LASSO logistic regression	AprioriSubgrouping	Multimodal 7-day treatments program ( informational counselling, detailed ENT as well as psychosomatic and psychological diagnostics, cognitive-behaviour therapy interventions, relaxation exercises, and physiotherapy)	(Multiple) LASSO logistic regression to classify depression subgroups after treatment - included 185 variables collected before treatment - model selected 40 from all cross validation runs	NA	SignDiffer	NonTinnitusSpecific	Mental Health	Depressive Symptoms	ADSL question 13	Categorical rarely, sometimes, occasionally, mostly - question “During the past week I talked less than usual.” (Radloff, 1977; Hautzinger and Bailer, 2002)	SelfReport
PubMedSubProf	Yes	{Niemann, 2020 #1098}	U. Niemann, P. Brueggemann, B. Boecking, B. Mazurek and M. Spiliopoulou	2020	Development and internal validation of a depression severity prediction model for tinnitus patients based on questionnaire responses and socio-demographics	Scientific reports	Yes	1490	(Multiple) LASSO logistic regression	AprioriSubgrouping	Multimodal 7-day treatments program ( informational counselling, detailed ENT as well as psychosomatic and psychological diagnostics, cognitive-behaviour therapy interventions, relaxation exercises, and physiotherapy)	(Multiple) LASSO logistic regression to classify depression subgroups after treatment - included 185 variables collected before treatment - model selected 40 from all cross validation runs	NA	NonSignDiffer	NonTinnitusSpecific	Mental Health	Depressive Symptoms	ADSL question 14	Categorical rarely, sometimes, occasionally, mostly - question “During the past week I felt lonely.” (Radloff, 1977; Hautzinger and Bailer, 2002)	SelfReport
PubMedSubProf	Yes	{Niemann, 2020 #1098}	U. Niemann, P. Brueggemann, B. Boecking, B. Mazurek and M. Spiliopoulou	2020	Development and internal validation of a depression severity prediction model for tinnitus patients based on questionnaire responses and socio-demographics	Scientific reports	Yes	1490	(Multiple) LASSO logistic regression	AprioriSubgrouping	Multimodal 7-day treatments program ( informational counselling, detailed ENT as well as psychosomatic and psychological diagnostics, cognitive-behaviour therapy interventions, relaxation exercises, and physiotherapy)	(Multiple) LASSO logistic regression to classify depression subgroups after treatment - included 185 variables collected before treatment - model selected 40 from all cross validation runs	NA	NonSignDiffer	NonTinnitusSpecific	Mental Health	Depressive Symptoms	ADSL question 15	Categorical rarely, sometimes, occasionally, mostly - question “During the past week people were unfriendly.” (Radloff, 1977; Hautzinger and Bailer, 2002)	SelfReport
PubMedSubProf	Yes	{Niemann, 2020 #1098}	U. Niemann, P. Brueggemann, B. Boecking, B. Mazurek and M. Spiliopoulou	2020	Development and internal validation of a depression severity prediction model for tinnitus patients based on questionnaire responses and socio-demographics	Scientific reports	Yes	1490	(Multiple) LASSO logistic regression	AprioriSubgrouping	Multimodal 7-day treatments program ( informational counselling, detailed ENT as well as psychosomatic and psychological diagnostics, cognitive-behaviour therapy interventions, relaxation exercises, and physiotherapy)	(Multiple) LASSO logistic regression to classify depression subgroups after treatment - included 185 variables collected before treatment - model selected 40 from all cross validation runs	NA	SignDiffer	NonTinnitusSpecific	Mental Health	Depressive Symptoms	ADSL question 16	Categorical rarely, sometimes, occasionally, mostly - question “During the past week I enjoyed life.” (Radloff, 1977; Hautzinger and Bailer, 2002)	SelfReport
PubMedSubProf	Yes	{Niemann, 2020 #1098}	U. Niemann, P. Brueggemann, B. Boecking, B. Mazurek and M. Spiliopoulou	2020	Development and internal validation of a depression severity prediction model for tinnitus patients based on questionnaire responses and socio-demographics	Scientific reports	Yes	1490	(Multiple) LASSO logistic regression	AprioriSubgrouping	Multimodal 7-day treatments program ( informational counselling, detailed ENT as well as psychosomatic and psychological diagnostics, cognitive-behaviour therapy interventions, relaxation exercises, and physiotherapy)	(Multiple) LASSO logistic regression to classify depression subgroups after treatment - included 185 variables collected before treatment - model selected 40 from all cross validation runs	NA	NonSignDiffer	NonTinnitusSpecific	Mental Health	Depressive Symptoms	ADSL question 17	Categorical rarely, sometimes, occasionally, mostly - question “During the past week I had crying spells.” (Radloff, 1977; Hautzinger and Bailer, 2002)	SelfReport
PubMedSubProf	Yes	{Niemann, 2020 #1098}	U. Niemann, P. Brueggemann, B. Boecking, B. Mazurek and M. Spiliopoulou	2020	Development and internal validation of a depression severity prediction model for tinnitus patients based on questionnaire responses and socio-demographics	Scientific reports	Yes	1490	(Multiple) LASSO logistic regression	AprioriSubgrouping	Multimodal 7-day treatments program ( informational counselling, detailed ENT as well as psychosomatic and psychological diagnostics, cognitive-behaviour therapy interventions, relaxation exercises, and physiotherapy)	(Multiple) LASSO logistic regression to classify depression subgroups after treatment - included 185 variables collected before treatment - model selected 40 from all cross validation runs	NA	SignDiffer	NonTinnitusSpecific	Mental Health	Depressive Symptoms	ADSL question 18	Categorical rarely, sometimes, occasionally, mostly - question “During the past week I felt sad.” (Radloff, 1977; Hautzinger and Bailer, 2002)	SelfReport
PubMedSubProf	Yes	{Niemann, 2020 #1098}	U. Niemann, P. Brueggemann, B. Boecking, B. Mazurek and M. Spiliopoulou	2020	Development and internal validation of a depression severity prediction model for tinnitus patients based on questionnaire responses and socio-demographics	Scientific reports	Yes	1490	(Multiple) LASSO logistic regression	AprioriSubgrouping	Multimodal 7-day treatments program ( informational counselling, detailed ENT as well as psychosomatic and psychological diagnostics, cognitive-behaviour therapy interventions, relaxation exercises, and physiotherapy)	(Multiple) LASSO logistic regression to classify depression subgroups after treatment - included 185 variables collected before treatment - model selected 40 from all cross validation runs	NA	SignDiffer	NonTinnitusSpecific	Mental Health	Depressive Symptoms	ADSL question 19	Categorical rarely, sometimes, occasionally, mostly - question “During the past week I felt that people disliked me.” (Radloff, 1977; Hautzinger and Bailer, 2002)	SelfReport
PubMedSubProf	Yes	{Niemann, 2020 #1098}	U. Niemann, P. Brueggemann, B. Boecking, B. Mazurek and M. Spiliopoulou	2020	Development and internal validation of a depression severity prediction model for tinnitus patients based on questionnaire responses and socio-demographics	Scientific reports	Yes	1490	(Multiple) LASSO logistic regression	AprioriSubgrouping	Multimodal 7-day treatments program ( informational counselling, detailed ENT as well as psychosomatic and psychological diagnostics, cognitive-behaviour therapy interventions, relaxation exercises, and physiotherapy)	(Multiple) LASSO logistic regression to classify depression subgroups after treatment - included 185 variables collected before treatment - model selected 40 from all cross validation runs	NA	NonSignDiffer	NonTinnitusSpecific	Mental Health	Depressive Symptoms	ADSL question 20	Categorical rarely, sometimes, occasionally, mostly - question “During the past week I could not get going.” (Radloff, 1977; Hautzinger and Bailer, 2002)	SelfReport
PubMedSubProf	Yes	{Niemann, 2020 #1098}	U. Niemann, P. Brueggemann, B. Boecking, B. Mazurek and M. Spiliopoulou	2020	Development and internal validation of a depression severity prediction model for tinnitus patients based on questionnaire responses and socio-demographics	Scientific reports	Yes	1490	(Multiple) LASSO logistic regression	AprioriSubgrouping	Multimodal 7-day treatments program ( informational counselling, detailed ENT as well as psychosomatic and psychological diagnostics, cognitive-behaviour therapy interventions, relaxation exercises, and physiotherapy)	(Multiple) LASSO logistic regression to classify depression subgroups after treatment - included 185 variables collected before treatment - model selected 40 from all cross validation runs	NA	NonSignDiffer	NonTinnitusSpecific	Demographic and Socio-economic Characteristics	Age	Age	Numerical years	SelfReport
PubMedSubProf	Yes	{Niemann, 2020 #1098}	U. Niemann, P. Brueggemann, B. Boecking, B. Mazurek and M. Spiliopoulou	2020	Development and internal validation of a depression severity prediction model for tinnitus patients based on questionnaire responses and socio-demographics	Scientific reports	Yes	1490	(Multiple) LASSO logistic regression	AprioriSubgrouping	Multimodal 7-day treatments program ( informational counselling, detailed ENT as well as psychosomatic and psychological diagnostics, cognitive-behaviour therapy interventions, relaxation exercises, and physiotherapy)	(Multiple) LASSO logistic regression to classify depression subgroups after treatment - included 185 variables collected before treatment - model selected 40 from all cross validation runs	NA	NonSignDiffer	NonTinnitusSpecific	Mental Health	Stress-related Symptoms	PSQ - total score	Numerical from PSQ	SelfReport
PubMedSubProf	Yes	{Niemann, 2020 #1098}	U. Niemann, P. Brueggemann, B. Boecking, B. Mazurek and M. Spiliopoulou	2020	Development and internal validation of a depression severity prediction model for tinnitus patients based on questionnaire responses and socio-demographics	Scientific reports	Yes	1490	(Multiple) LASSO logistic regression	AprioriSubgrouping	Multimodal 7-day treatments program ( informational counselling, detailed ENT as well as psychosomatic and psychological diagnostics, cognitive-behaviour therapy interventions, relaxation exercises, and physiotherapy)	(Multiple) LASSO logistic regression to classify depression subgroups after treatment - included 185 variables collected before treatment - model selected 40 from all cross validation runs	NA	NonSignDiffer	NonTinnitusSpecific	Mental Health	Stress-related Symptoms	PSQ - joy score	Numerical from PSQ	SelfReport
PubMedSubProf	Yes	{Niemann, 2020 #1098}	U. Niemann, P. Brueggemann, B. Boecking, B. Mazurek and M. Spiliopoulou	2020	Development and internal validation of a depression severity prediction model for tinnitus patients based on questionnaire responses and socio-demographics	Scientific reports	Yes	1490	(Multiple) LASSO logistic regression	AprioriSubgrouping	Multimodal 7-day treatments program ( informational counselling, detailed ENT as well as psychosomatic and psychological diagnostics, cognitive-behaviour therapy interventions, relaxation exercises, and physiotherapy)	(Multiple) LASSO logistic regression to classify depression subgroups after treatment - included 185 variables collected before treatment - model selected 40 from all cross validation runs	NA	NonSignDiffer	NonTinnitusSpecific	Mental Health	Stress-related Symptoms	PSQ - demand score	Numerical from PSQ	SelfReport
PubMedSubProf	Yes	{Niemann, 2020 #1098}	U. Niemann, P. Brueggemann, B. Boecking, B. Mazurek and M. Spiliopoulou	2020	Development and internal validation of a depression severity prediction model for tinnitus patients based on questionnaire responses and socio-demographics	Scientific reports	Yes	1490	(Multiple) LASSO logistic regression	AprioriSubgrouping	Multimodal 7-day treatments program ( informational counselling, detailed ENT as well as psychosomatic and psychological diagnostics, cognitive-behaviour therapy interventions, relaxation exercises, and physiotherapy)	(Multiple) LASSO logistic regression to classify depression subgroups after treatment - included 185 variables collected before treatment - model selected 40 from all cross validation runs	NA	NonSignDiffer	NonTinnitusSpecific	Mental Health	Stress-related Symptoms	PSQ - tension score	Numerical from PSQ	SelfReport
PubMedSubProf	Yes	{Niemann, 2020 #1098}	U. Niemann, P. Brueggemann, B. Boecking, B. Mazurek and M. Spiliopoulou	2020	Development and internal validation of a depression severity prediction model for tinnitus patients based on questionnaire responses and socio-demographics	Scientific reports	Yes	1490	(Multiple) LASSO logistic regression	AprioriSubgrouping	Multimodal 7-day treatments program ( informational counselling, detailed ENT as well as psychosomatic and psychological diagnostics, cognitive-behaviour therapy interventions, relaxation exercises, and physiotherapy)	(Multiple) LASSO logistic regression to classify depression subgroups after treatment - included 185 variables collected before treatment - model selected 40 from all cross validation runs	NA	NonSignDiffer	NonTinnitusSpecific	Mental Health	Stress-related Symptoms	PSQ - worries score	Numerical from PSQ	SelfReport
PubMedSubProf	Yes	{Niemann, 2020 #1098}	U. Niemann, P. Brueggemann, B. Boecking, B. Mazurek and M. Spiliopoulou	2020	Development and internal validation of a depression severity prediction model for tinnitus patients based on questionnaire responses and socio-demographics	Scientific reports	Yes	1490	(Multiple) LASSO logistic regression	AprioriSubgrouping	Multimodal 7-day treatments program ( informational counselling, detailed ENT as well as psychosomatic and psychological diagnostics, cognitive-behaviour therapy interventions, relaxation exercises, and physiotherapy)	(Multiple) LASSO logistic regression to classify depression subgroups after treatment - included 185 variables collected before treatment - model selected 40 from all cross validation runs	NA	NonSignDiffer	NonTinnitusSpecific	Mental Health	Stress-related Symptoms	PSQ - question 1	Categorical hardly ever, rarely, freqently, mostly; from PSQ - question “You feel rested.”	SelfReport
PubMedSubProf	Yes	{Niemann, 2020 #1098}	U. Niemann, P. Brueggemann, B. Boecking, B. Mazurek and M. Spiliopoulou	2020	Development and internal validation of a depression severity prediction model for tinnitus patients based on questionnaire responses and socio-demographics	Scientific reports	Yes	1490	(Multiple) LASSO logistic regression	AprioriSubgrouping	Multimodal 7-day treatments program ( informational counselling, detailed ENT as well as psychosomatic and psychological diagnostics, cognitive-behaviour therapy interventions, relaxation exercises, and physiotherapy)	(Multiple) LASSO logistic regression to classify depression subgroups after treatment - included 185 variables collected before treatment - model selected 40 from all cross validation runs	NA	NonSignDiffer	NonTinnitusSpecific	Mental Health	Stress-related Symptoms	PSQ - question 2	Categorical hardly ever, rarely, freqently, mostly; from PSQ - question “You feel that too many demands are being made on you.”	SelfReport
PubMedSubProf	Yes	{Niemann, 2020 #1098}	U. Niemann, P. Brueggemann, B. Boecking, B. Mazurek and M. Spiliopoulou	2020	Development and internal validation of a depression severity prediction model for tinnitus patients based on questionnaire responses and socio-demographics	Scientific reports	Yes	1490	(Multiple) LASSO logistic regression	AprioriSubgrouping	Multimodal 7-day treatments program ( informational counselling, detailed ENT as well as psychosomatic and psychological diagnostics, cognitive-behaviour therapy interventions, relaxation exercises, and physiotherapy)	(Multiple) LASSO logistic regression to classify depression subgroups after treatment - included 185 variables collected before treatment - model selected 40 from all cross validation runs	NA	NonSignDiffer	NonTinnitusSpecific	Mental Health	Stress-related Symptoms	PSQ - question 3	Categorical hardly ever, rarely, freqently, mostly; from PSQ - question “You are irritable or grouchy.”	SelfReport
PubMedSubProf	Yes	{Niemann, 2020 #1098}	U. Niemann, P. Brueggemann, B. Boecking, B. Mazurek and M. Spiliopoulou	2020	Development and internal validation of a depression severity prediction model for tinnitus patients based on questionnaire responses and socio-demographics	Scientific reports	Yes	1490	(Multiple) LASSO logistic regression	AprioriSubgrouping	Multimodal 7-day treatments program ( informational counselling, detailed ENT as well as psychosomatic and psychological diagnostics, cognitive-behaviour therapy interventions, relaxation exercises, and physiotherapy)	(Multiple) LASSO logistic regression to classify depression subgroups after treatment - included 185 variables collected before treatment - model selected 40 from all cross validation runs	NA	NonSignDiffer	NonTinnitusSpecific	Mental Health	Stress-related Symptoms	PSQ - question 4	Categorical hardly ever, rarely, freqently, mostly; from PSQ - question “You have too many things to do.”	SelfReport
PubMedSubProf	Yes	{Niemann, 2020 #1098}	U. Niemann, P. Brueggemann, B. Boecking, B. Mazurek and M. Spiliopoulou	2020	Development and internal validation of a depression severity prediction model for tinnitus patients based on questionnaire responses and socio-demographics	Scientific reports	Yes	1490	(Multiple) LASSO logistic regression	AprioriSubgrouping	Multimodal 7-day treatments program ( informational counselling, detailed ENT as well as psychosomatic and psychological diagnostics, cognitive-behaviour therapy interventions, relaxation exercises, and physiotherapy)	(Multiple) LASSO logistic regression to classify depression subgroups after treatment - included 185 variables collected before treatment - model selected 40 from all cross validation runs	NA	SignDiffer	NonTinnitusSpecific	Mental Health	Stress-related Symptoms	PSQ - question 5	Categorical hardly ever, rarely, freqently, mostly; from PSQ - question “You feel lonely or isolated.”	SelfReport
PubMedSubProf	Yes	{Niemann, 2020 #1098}	U. Niemann, P. Brueggemann, B. Boecking, B. Mazurek and M. Spiliopoulou	2020	Development and internal validation of a depression severity prediction model for tinnitus patients based on questionnaire responses and socio-demographics	Scientific reports	Yes	1490	(Multiple) LASSO logistic regression	AprioriSubgrouping	Multimodal 7-day treatments program ( informational counselling, detailed ENT as well as psychosomatic and psychological diagnostics, cognitive-behaviour therapy interventions, relaxation exercises, and physiotherapy)	(Multiple) LASSO logistic regression to classify depression subgroups after treatment - included 185 variables collected before treatment - model selected 40 from all cross validation runs	NA	NonSignDiffer	NonTinnitusSpecific	Mental Health	Stress-related Symptoms	PSQ - question 6	Categorical hardly ever, rarely, freqently, mostly; from PSQ - question “You find yourself in situations of conflict.”	SelfReport
PubMedSubProf	Yes	{Niemann, 2020 #1098}	U. Niemann, P. Brueggemann, B. Boecking, B. Mazurek and M. Spiliopoulou	2020	Development and internal validation of a depression severity prediction model for tinnitus patients based on questionnaire responses and socio-demographics	Scientific reports	Yes	1490	(Multiple) LASSO logistic regression	AprioriSubgrouping	Multimodal 7-day treatments program ( informational counselling, detailed ENT as well as psychosomatic and psychological diagnostics, cognitive-behaviour therapy interventions, relaxation exercises, and physiotherapy)	(Multiple) LASSO logistic regression to classify depression subgroups after treatment - included 185 variables collected before treatment - model selected 40 from all cross validation runs	NA	NonSignDiffer	NonTinnitusSpecific	Mental Health	Stress-related Symptoms	PSQ - question 7	Categorical hardly ever, rarely, freqently, mostly; from PSQ - question “You feel you’re doing things you really like.”	SelfReport
PubMedSubProf	Yes	{Niemann, 2020 #1098}	U. Niemann, P. Brueggemann, B. Boecking, B. Mazurek and M. Spiliopoulou	2020	Development and internal validation of a depression severity prediction model for tinnitus patients based on questionnaire responses and socio-demographics	Scientific reports	Yes	1490	(Multiple) LASSO logistic regression	AprioriSubgrouping	Multimodal 7-day treatments program ( informational counselling, detailed ENT as well as psychosomatic and psychological diagnostics, cognitive-behaviour therapy interventions, relaxation exercises, and physiotherapy)	(Multiple) LASSO logistic regression to classify depression subgroups after treatment - included 185 variables collected before treatment - model selected 40 from all cross validation runs	NA	NonSignDiffer	NonTinnitusSpecific	Mental Health	Stress-related Symptoms	PSQ - question 8	Categorical hardly ever, rarely, freqently, mostly; from PSQ - question “You feel tired.”	SelfReport
PubMedSubProf	Yes	{Niemann, 2020 #1098}	U. Niemann, P. Brueggemann, B. Boecking, B. Mazurek and M. Spiliopoulou	2020	Development and internal validation of a depression severity prediction model for tinnitus patients based on questionnaire responses and socio-demographics	Scientific reports	Yes	1490	(Multiple) LASSO logistic regression	AprioriSubgrouping	Multimodal 7-day treatments program ( informational counselling, detailed ENT as well as psychosomatic and psychological diagnostics, cognitive-behaviour therapy interventions, relaxation exercises, and physiotherapy)	(Multiple) LASSO logistic regression to classify depression subgroups after treatment - included 185 variables collected before treatment - model selected 40 from all cross validation runs	NA	NonSignDiffer	NonTinnitusSpecific	Mental Health	Stress-related Symptoms	PSQ - question 9	Categorical hardly ever, rarely, freqently, mostly; from PSQ - question “You fear you may not manage to attain your goals.”	SelfReport
PubMedSubProf	Yes	{Niemann, 2020 #1098}	U. Niemann, P. Brueggemann, B. Boecking, B. Mazurek and M. Spiliopoulou	2020	Development and internal validation of a depression severity prediction model for tinnitus patients based on questionnaire responses and socio-demographics	Scientific reports	Yes	1490	(Multiple) LASSO logistic regression	AprioriSubgrouping	Multimodal 7-day treatments program ( informational counselling, detailed ENT as well as psychosomatic and psychological diagnostics, cognitive-behaviour therapy interventions, relaxation exercises, and physiotherapy)	(Multiple) LASSO logistic regression to classify depression subgroups after treatment - included 185 variables collected before treatment - model selected 40 from all cross validation runs	NA	NonSignDiffer	NonTinnitusSpecific	Mental Health	Stress-related Symptoms	PSQ - question 10	Categorical hardly ever, rarely, freqently, mostly; from PSQ - question “You feel calm.”	SelfReport
PubMedSubProf	Yes	{Niemann, 2020 #1098}	U. Niemann, P. Brueggemann, B. Boecking, B. Mazurek and M. Spiliopoulou	2020	Development and internal validation of a depression severity prediction model for tinnitus patients based on questionnaire responses and socio-demographics	Scientific reports	Yes	1490	(Multiple) LASSO logistic regression	AprioriSubgrouping	Multimodal 7-day treatments program ( informational counselling, detailed ENT as well as psychosomatic and psychological diagnostics, cognitive-behaviour therapy interventions, relaxation exercises, and physiotherapy)	(Multiple) LASSO logistic regression to classify depression subgroups after treatment - included 185 variables collected before treatment - model selected 40 from all cross validation runs	NA	NonSignDiffer	NonTinnitusSpecific	Mental Health	Stress-related Symptoms	PSQ - question 11	Categorical hardly ever, rarely, freqently, mostly; from PSQ - question “You have too many decisions to make.”	SelfReport
PubMedSubProf	Yes	{Niemann, 2020 #1098}	U. Niemann, P. Brueggemann, B. Boecking, B. Mazurek and M. Spiliopoulou	2020	Development and internal validation of a depression severity prediction model for tinnitus patients based on questionnaire responses and socio-demographics	Scientific reports	Yes	1490	(Multiple) LASSO logistic regression	AprioriSubgrouping	Multimodal 7-day treatments program ( informational counselling, detailed ENT as well as psychosomatic and psychological diagnostics, cognitive-behaviour therapy interventions, relaxation exercises, and physiotherapy)	(Multiple) LASSO logistic regression to classify depression subgroups after treatment - included 185 variables collected before treatment - model selected 40 from all cross validation runs	NA	NonSignDiffer	NonTinnitusSpecific	Mental Health	Stress-related Symptoms	PSQ - question 12	Categorical hardly ever, rarely, freqently, mostly; from PSQ - question “You feel frustrated.”	SelfReport
PubMedSubProf	Yes	{Niemann, 2020 #1098}	U. Niemann, P. Brueggemann, B. Boecking, B. Mazurek and M. Spiliopoulou	2020	Development and internal validation of a depression severity prediction model for tinnitus patients based on questionnaire responses and socio-demographics	Scientific reports	Yes	1490	(Multiple) LASSO logistic regression	AprioriSubgrouping	Multimodal 7-day treatments program ( informational counselling, detailed ENT as well as psychosomatic and psychological diagnostics, cognitive-behaviour therapy interventions, relaxation exercises, and physiotherapy)	(Multiple) LASSO logistic regression to classify depression subgroups after treatment - included 185 variables collected before treatment - model selected 40 from all cross validation runs	NA	NonSignDiffer	NonTinnitusSpecific	Mental Health	Stress-related Symptoms	PSQ - question 13	Categorical hardly ever, rarely, freqently, mostly; from PSQ - question “You are full of energy.”	SelfReport
PubMedSubProf	Yes	{Niemann, 2020 #1098}	U. Niemann, P. Brueggemann, B. Boecking, B. Mazurek and M. Spiliopoulou	2020	Development and internal validation of a depression severity prediction model for tinnitus patients based on questionnaire responses and socio-demographics	Scientific reports	Yes	1490	(Multiple) LASSO logistic regression	AprioriSubgrouping	Multimodal 7-day treatments program ( informational counselling, detailed ENT as well as psychosomatic and psychological diagnostics, cognitive-behaviour therapy interventions, relaxation exercises, and physiotherapy)	(Multiple) LASSO logistic regression to classify depression subgroups after treatment - included 185 variables collected before treatment - model selected 40 from all cross validation runs	NA	NonSignDiffer	NonTinnitusSpecific	Mental Health	Stress-related Symptoms	PSQ - question 14	Categorical hardly ever, rarely, freqently, mostly; from PSQ - question “You feel tense.”	SelfReport
PubMedSubProf	Yes	{Niemann, 2020 #1098}	U. Niemann, P. Brueggemann, B. Boecking, B. Mazurek and M. Spiliopoulou	2020	Development and internal validation of a depression severity prediction model for tinnitus patients based on questionnaire responses and socio-demographics	Scientific reports	Yes	1490	(Multiple) LASSO logistic regression	AprioriSubgrouping	Multimodal 7-day treatments program ( informational counselling, detailed ENT as well as psychosomatic and psychological diagnostics, cognitive-behaviour therapy interventions, relaxation exercises, and physiotherapy)	(Multiple) LASSO logistic regression to classify depression subgroups after treatment - included 185 variables collected before treatment - model selected 40 from all cross validation runs	NA	SignDiffer	NonTinnitusSpecific	Mental Health	Stress-related Symptoms	PSQ - question 15	Categorical hardly ever, rarely, freqently, mostly; from PSQ - question “Your problems seem to be piling up.”	SelfReport
PubMedSubProf	Yes	{Niemann, 2020 #1098}	U. Niemann, P. Brueggemann, B. Boecking, B. Mazurek and M. Spiliopoulou	2020	Development and internal validation of a depression severity prediction model for tinnitus patients based on questionnaire responses and socio-demographics	Scientific reports	Yes	1490	(Multiple) LASSO logistic regression	AprioriSubgrouping	Multimodal 7-day treatments program ( informational counselling, detailed ENT as well as psychosomatic and psychological diagnostics, cognitive-behaviour therapy interventions, relaxation exercises, and physiotherapy)	(Multiple) LASSO logistic regression to classify depression subgroups after treatment - included 185 variables collected before treatment - model selected 40 from all cross validation runs	NA	NonSignDiffer	NonTinnitusSpecific	Mental Health	Stress-related Symptoms	PSQ - question 16	Categorical hardly ever, rarely, freqently, mostly; from PSQ - question “You feel you’re in a hurry.”	SelfReport
PubMedSubProf	Yes	{Niemann, 2020 #1098}	U. Niemann, P. Brueggemann, B. Boecking, B. Mazurek and M. Spiliopoulou	2020	Development and internal validation of a depression severity prediction model for tinnitus patients based on questionnaire responses and socio-demographics	Scientific reports	Yes	1490	(Multiple) LASSO logistic regression	AprioriSubgrouping	Multimodal 7-day treatments program ( informational counselling, detailed ENT as well as psychosomatic and psychological diagnostics, cognitive-behaviour therapy interventions, relaxation exercises, and physiotherapy)	(Multiple) LASSO logistic regression to classify depression subgroups after treatment - included 185 variables collected before treatment - model selected 40 from all cross validation runs	NA	NonSignDiffer	NonTinnitusSpecific	Mental Health	Stress-related Symptoms	PSQ - question 17	Categorical hardly ever, rarely, freqently, mostly; from PSQ - question “You feel safe and protected.”	SelfReport
PubMedSubProf	Yes	{Niemann, 2020 #1098}	U. Niemann, P. Brueggemann, B. Boecking, B. Mazurek and M. Spiliopoulou	2020	Development and internal validation of a depression severity prediction model for tinnitus patients based on questionnaire responses and socio-demographics	Scientific reports	Yes	1490	(Multiple) LASSO logistic regression	AprioriSubgrouping	Multimodal 7-day treatments program ( informational counselling, detailed ENT as well as psychosomatic and psychological diagnostics, cognitive-behaviour therapy interventions, relaxation exercises, and physiotherapy)	(Multiple) LASSO logistic regression to classify depression subgroups after treatment - included 185 variables collected before treatment - model selected 40 from all cross validation runs	NA	SignDiffer	NonTinnitusSpecific	Mental Health	Stress-related Symptoms	PSQ - question 18	Categorical hardly ever, rarely, freqently, mostly; from PSQ - question “You have many worries.”	SelfReport
PubMedSubProf	Yes	{Niemann, 2020 #1098}	U. Niemann, P. Brueggemann, B. Boecking, B. Mazurek and M. Spiliopoulou	2020	Development and internal validation of a depression severity prediction model for tinnitus patients based on questionnaire responses and socio-demographics	Scientific reports	Yes	1490	(Multiple) LASSO logistic regression	AprioriSubgrouping	Multimodal 7-day treatments program ( informational counselling, detailed ENT as well as psychosomatic and psychological diagnostics, cognitive-behaviour therapy interventions, relaxation exercises, and physiotherapy)	(Multiple) LASSO logistic regression to classify depression subgroups after treatment - included 185 variables collected before treatment - model selected 40 from all cross validation runs	NA	NonSignDiffer	NonTinnitusSpecific	Mental Health	Stress-related Symptoms	PSQ - question 19	Categorical hardly ever, rarely, freqently, mostly; from PSQ - question “You are under pressure from other people.”	SelfReport
PubMedSubProf	Yes	{Niemann, 2020 #1098}	U. Niemann, P. Brueggemann, B. Boecking, B. Mazurek and M. Spiliopoulou	2020	Development and internal validation of a depression severity prediction model for tinnitus patients based on questionnaire responses and socio-demographics	Scientific reports	Yes	1490	(Multiple) LASSO logistic regression	AprioriSubgrouping	Multimodal 7-day treatments program ( informational counselling, detailed ENT as well as psychosomatic and psychological diagnostics, cognitive-behaviour therapy interventions, relaxation exercises, and physiotherapy)	(Multiple) LASSO logistic regression to classify depression subgroups after treatment - included 185 variables collected before treatment - model selected 40 from all cross validation runs	NA	NonSignDiffer	NonTinnitusSpecific	Mental Health	Stress-related Symptoms	PSQ - question 20	Categorical hardly ever, rarely, freqently, mostly; from PSQ - question “You feel discouraged.”	SelfReport
PubMedSubProf	Yes	{Niemann, 2020 #1098}	U. Niemann, P. Brueggemann, B. Boecking, B. Mazurek and M. Spiliopoulou	2020	Development and internal validation of a depression severity prediction model for tinnitus patients based on questionnaire responses and socio-demographics	Scientific reports	Yes	1490	(Multiple) LASSO logistic regression	AprioriSubgrouping	Multimodal 7-day treatments program ( informational counselling, detailed ENT as well as psychosomatic and psychological diagnostics, cognitive-behaviour therapy interventions, relaxation exercises, and physiotherapy)	(Multiple) LASSO logistic regression to classify depression subgroups after treatment - included 185 variables collected before treatment - model selected 40 from all cross validation runs	NA	SignDiffer	NonTinnitusSpecific	Mental Health	Stress-related Symptoms	PSQ - question 21	Categorical hardly ever, rarely, freqently, mostly; from PSQ - question “You enjoy yourself.”	SelfReport
PubMedSubProf	Yes	{Niemann, 2020 #1098}	U. Niemann, P. Brueggemann, B. Boecking, B. Mazurek and M. Spiliopoulou	2020	Development and internal validation of a depression severity prediction model for tinnitus patients based on questionnaire responses and socio-demographics	Scientific reports	Yes	1490	(Multiple) LASSO logistic regression	AprioriSubgrouping	Multimodal 7-day treatments program ( informational counselling, detailed ENT as well as psychosomatic and psychological diagnostics, cognitive-behaviour therapy interventions, relaxation exercises, and physiotherapy)	(Multiple) LASSO logistic regression to classify depression subgroups after treatment - included 185 variables collected before treatment - model selected 40 from all cross validation runs	NA	NonSignDiffer	NonTinnitusSpecific	Mental Health	Stress-related Symptoms	PSQ - question 22	Categorical hardly ever, rarely, freqently, mostly; from PSQ - question “You are afraid for the future.”	SelfReport
PubMedSubProf	Yes	{Niemann, 2020 #1098}	U. Niemann, P. Brueggemann, B. Boecking, B. Mazurek and M. Spiliopoulou	2020	Development and internal validation of a depression severity prediction model for tinnitus patients based on questionnaire responses and socio-demographics	Scientific reports	Yes	1490	(Multiple) LASSO logistic regression	AprioriSubgrouping	Multimodal 7-day treatments program ( informational counselling, detailed ENT as well as psychosomatic and psychological diagnostics, cognitive-behaviour therapy interventions, relaxation exercises, and physiotherapy)	(Multiple) LASSO logistic regression to classify depression subgroups after treatment - included 185 variables collected before treatment - model selected 40 from all cross validation runs	NA	NonSignDiffer	NonTinnitusSpecific	Mental Health	Stress-related Symptoms	PSQ - question 23	Categorical hardly ever, rarely, freqently, mostly; from PSQ - question “You feel you’re doing things because you have to not because you want to.”	SelfReport
PubMedSubProf	Yes	{Niemann, 2020 #1098}	U. Niemann, P. Brueggemann, B. Boecking, B. Mazurek and M. Spiliopoulou	2020	Development and internal validation of a depression severity prediction model for tinnitus patients based on questionnaire responses and socio-demographics	Scientific reports	Yes	1490	(Multiple) LASSO logistic regression	AprioriSubgrouping	Multimodal 7-day treatments program ( informational counselling, detailed ENT as well as psychosomatic and psychological diagnostics, cognitive-behaviour therapy interventions, relaxation exercises, and physiotherapy)	(Multiple) LASSO logistic regression to classify depression subgroups after treatment - included 185 variables collected before treatment - model selected 40 from all cross validation runs	NA	NonSignDiffer	NonTinnitusSpecific	Mental Health	Stress-related Symptoms	PSQ - question 24	Categorical hardly ever, rarely, freqently, mostly; from PSQ - question “You feel criticised or judged.”	SelfReport
PubMedSubProf	Yes	{Niemann, 2020 #1098}	U. Niemann, P. Brueggemann, B. Boecking, B. Mazurek and M. Spiliopoulou	2020	Development and internal validation of a depression severity prediction model for tinnitus patients based on questionnaire responses and socio-demographics	Scientific reports	Yes	1490	(Multiple) LASSO logistic regression	AprioriSubgrouping	Multimodal 7-day treatments program ( informational counselling, detailed ENT as well as psychosomatic and psychological diagnostics, cognitive-behaviour therapy interventions, relaxation exercises, and physiotherapy)	(Multiple) LASSO logistic regression to classify depression subgroups after treatment - included 185 variables collected before treatment - model selected 40 from all cross validation runs	NA	NonSignDiffer	NonTinnitusSpecific	Mental Health	Stress-related Symptoms	PSQ - question 25	Categorical hardly ever, rarely, freqently, mostly; from PSQ - question “You are lighthearted.”	SelfReport
PubMedSubProf	Yes	{Niemann, 2020 #1098}	U. Niemann, P. Brueggemann, B. Boecking, B. Mazurek and M. Spiliopoulou	2020	Development and internal validation of a depression severity prediction model for tinnitus patients based on questionnaire responses and socio-demographics	Scientific reports	Yes	1490	(Multiple) LASSO logistic regression	AprioriSubgrouping	Multimodal 7-day treatments program ( informational counselling, detailed ENT as well as psychosomatic and psychological diagnostics, cognitive-behaviour therapy interventions, relaxation exercises, and physiotherapy)	(Multiple) LASSO logistic regression to classify depression subgroups after treatment - included 185 variables collected before treatment - model selected 40 from all cross validation runs	NA	NonSignDiffer	NonTinnitusSpecific	Mental Health	Stress-related Symptoms	PSQ - question 26	Categorical hardly ever, rarely, freqently, mostly; from PSQ - question “You feel mentally exhausted.”	SelfReport
PubMedSubProf	Yes	{Niemann, 2020 #1098}	U. Niemann, P. Brueggemann, B. Boecking, B. Mazurek and M. Spiliopoulou	2020	Development and internal validation of a depression severity prediction model for tinnitus patients based on questionnaire responses and socio-demographics	Scientific reports	Yes	1490	(Multiple) LASSO logistic regression	AprioriSubgrouping	Multimodal 7-day treatments program ( informational counselling, detailed ENT as well as psychosomatic and psychological diagnostics, cognitive-behaviour therapy interventions, relaxation exercises, and physiotherapy)	(Multiple) LASSO logistic regression to classify depression subgroups after treatment - included 185 variables collected before treatment - model selected 40 from all cross validation runs	NA	NonSignDiffer	NonTinnitusSpecific	Mental Health	Stress-related Symptoms	PSQ - question 27	Categorical hardly ever, rarely, freqently, mostly; from PSQ - question “You have trouble relaxing.”	SelfReport
PubMedSubProf	Yes	{Niemann, 2020 #1098}	U. Niemann, P. Brueggemann, B. Boecking, B. Mazurek and M. Spiliopoulou	2020	Development and internal validation of a depression severity prediction model for tinnitus patients based on questionnaire responses and socio-demographics	Scientific reports	Yes	1490	(Multiple) LASSO logistic regression	AprioriSubgrouping	Multimodal 7-day treatments program ( informational counselling, detailed ENT as well as psychosomatic and psychological diagnostics, cognitive-behaviour therapy interventions, relaxation exercises, and physiotherapy)	(Multiple) LASSO logistic regression to classify depression subgroups after treatment - included 185 variables collected before treatment - model selected 40 from all cross validation runs	NA	SignDiffer	NonTinnitusSpecific	Mental Health	Stress-related Symptoms	PSQ - question 28	Categorical hardly ever, rarely, freqently, mostly; from PSQ - question “You feel loaded down with responsibility.”	SelfReport
PubMedSubProf	Yes	{Niemann, 2020 #1098}	U. Niemann, P. Brueggemann, B. Boecking, B. Mazurek and M. Spiliopoulou	2020	Development and internal validation of a depression severity prediction model for tinnitus patients based on questionnaire responses and socio-demographics	Scientific reports	Yes	1490	(Multiple) LASSO logistic regression	AprioriSubgrouping	Multimodal 7-day treatments program ( informational counselling, detailed ENT as well as psychosomatic and psychological diagnostics, cognitive-behaviour therapy interventions, relaxation exercises, and physiotherapy)	(Multiple) LASSO logistic regression to classify depression subgroups after treatment - included 185 variables collected before treatment - model selected 40 from all cross validation runs	NA	NonSignDiffer	NonTinnitusSpecific	Mental Health	Stress-related Symptoms	PSQ - question 29	Categorical hardly ever, rarely, freqently, mostly; from PSQ - question “You have enough time for yourself.”	SelfReport
PubMedSubProf	Yes	{Niemann, 2020 #1098}	U. Niemann, P. Brueggemann, B. Boecking, B. Mazurek and M. Spiliopoulou	2020	Development and internal validation of a depression severity prediction model for tinnitus patients based on questionnaire responses and socio-demographics	Scientific reports	Yes	1490	(Multiple) LASSO logistic regression	AprioriSubgrouping	Multimodal 7-day treatments program ( informational counselling, detailed ENT as well as psychosomatic and psychological diagnostics, cognitive-behaviour therapy interventions, relaxation exercises, and physiotherapy)	(Multiple) LASSO logistic regression to classify depression subgroups after treatment - included 185 variables collected before treatment - model selected 40 from all cross validation runs	NA	NonSignDiffer	NonTinnitusSpecific	Mental Health	Stress-related Symptoms	PSQ - question 30	Categorical hardly ever, rarely, freqently, mostly; from PSQ - question “You feel under pressure from deadlines.”	SelfReport
PubMedSubProf	Yes	{Niemann, 2020 #1098}	U. Niemann, P. Brueggemann, B. Boecking, B. Mazurek and M. Spiliopoulou	2020	Development and internal validation of a depression severity prediction model for tinnitus patients based on questionnaire responses and socio-demographics	Scientific reports	Yes	1490	(Multiple) LASSO logistic regression	AprioriSubgrouping	Multimodal 7-day treatments program ( informational counselling, detailed ENT as well as psychosomatic and psychological diagnostics, cognitive-behaviour therapy interventions, relaxation exercises, and physiotherapy)	(Multiple) LASSO logistic regression to classify depression subgroups after treatment - included 185 variables collected before treatment - model selected 40 from all cross validation runs	NA	NonSignDiffer	NonTinnitusSpecific	Other Symptoms and Conditions	Quality of Life	Health-related quality of life - SF-8 Bodily pain score	Numerical (Bullinger and Morfeld, 2008)	SelfReport
PubMedSubProf	Yes	{Niemann, 2020 #1098}	U. Niemann, P. Brueggemann, B. Boecking, B. Mazurek and M. Spiliopoulou	2020	Development and internal validation of a depression severity prediction model for tinnitus patients based on questionnaire responses and socio-demographics	Scientific reports	Yes	1490	(Multiple) LASSO logistic regression	AprioriSubgrouping	Multimodal 7-day treatments program ( informational counselling, detailed ENT as well as psychosomatic and psychological diagnostics, cognitive-behaviour therapy interventions, relaxation exercises, and physiotherapy)	(Multiple) LASSO logistic regression to classify depression subgroups after treatment - included 185 variables collected before treatment - model selected 40 from all cross validation runs	NA	NonSignDiffer	NonTinnitusSpecific	Other Symptoms and Conditions	Quality of Life	Health-related quality of life - SF-8 Role emotional score	Numerical (Bullinger and Morfeld, 2008)	SelfReport
PubMedSubProf	Yes	{Niemann, 2020 #1098}	U. Niemann, P. Brueggemann, B. Boecking, B. Mazurek and M. Spiliopoulou	2020	Development and internal validation of a depression severity prediction model for tinnitus patients based on questionnaire responses and socio-demographics	Scientific reports	Yes	1490	(Multiple) LASSO logistic regression	AprioriSubgrouping	Multimodal 7-day treatments program ( informational counselling, detailed ENT as well as psychosomatic and psychological diagnostics, cognitive-behaviour therapy interventions, relaxation exercises, and physiotherapy)	(Multiple) LASSO logistic regression to classify depression subgroups after treatment - included 185 variables collected before treatment - model selected 40 from all cross validation runs	NA	SignDiffer	NonTinnitusSpecific	Other Symptoms and Conditions	Quality of Life	Health-related quality of life - SF-8 General health score	Numerical (Bullinger and Morfeld, 2008)	SelfReport
PubMedSubProf	Yes	{Niemann, 2020 #1098}	U. Niemann, P. Brueggemann, B. Boecking, B. Mazurek and M. Spiliopoulou	2020	Development and internal validation of a depression severity prediction model for tinnitus patients based on questionnaire responses and socio-demographics	Scientific reports	Yes	1490	(Multiple) LASSO logistic regression	AprioriSubgrouping	Multimodal 7-day treatments program ( informational counselling, detailed ENT as well as psychosomatic and psychological diagnostics, cognitive-behaviour therapy interventions, relaxation exercises, and physiotherapy)	(Multiple) LASSO logistic regression to classify depression subgroups after treatment - included 185 variables collected before treatment - model selected 40 from all cross validation runs	NA	NonSignDiffer	NonTinnitusSpecific	Other Symptoms and Conditions	Quality of Life	Health-related quality of life - SF-8 Mental health summary score	Numerical (Bullinger and Morfeld, 2008)	SelfReport
PubMedSubProf	Yes	{Niemann, 2020 #1098}	U. Niemann, P. Brueggemann, B. Boecking, B. Mazurek and M. Spiliopoulou	2020	Development and internal validation of a depression severity prediction model for tinnitus patients based on questionnaire responses and socio-demographics	Scientific reports	Yes	1490	(Multiple) LASSO logistic regression	AprioriSubgrouping	Multimodal 7-day treatments program ( informational counselling, detailed ENT as well as psychosomatic and psychological diagnostics, cognitive-behaviour therapy interventions, relaxation exercises, and physiotherapy)	(Multiple) LASSO logistic regression to classify depression subgroups after treatment - included 185 variables collected before treatment - model selected 40 from all cross validation runs	NA	NonSignDiffer	NonTinnitusSpecific	Other Symptoms and Conditions	Quality of Life	Health-related quality of life - SF-8 Mental health score	Numerical (Bullinger and Morfeld, 2008)	SelfReport
PubMedSubProf	Yes	{Niemann, 2020 #1098}	U. Niemann, P. Brueggemann, B. Boecking, B. Mazurek and M. Spiliopoulou	2020	Development and internal validation of a depression severity prediction model for tinnitus patients based on questionnaire responses and socio-demographics	Scientific reports	Yes	1490	(Multiple) LASSO logistic regression	AprioriSubgrouping	Multimodal 7-day treatments program ( informational counselling, detailed ENT as well as psychosomatic and psychological diagnostics, cognitive-behaviour therapy interventions, relaxation exercises, and physiotherapy)	(Multiple) LASSO logistic regression to classify depression subgroups after treatment - included 185 variables collected before treatment - model selected 40 from all cross validation runs	NA	NonSignDiffer	NonTinnitusSpecific	Other Symptoms and Conditions	Quality of Life	Health-related quality of life - SF-8 Role physical score	Numerical (Bullinger and Morfeld, 2008)	SelfReport
PubMedSubProf	Yes	{Niemann, 2020 #1098}	U. Niemann, P. Brueggemann, B. Boecking, B. Mazurek and M. Spiliopoulou	2020	Development and internal validation of a depression severity prediction model for tinnitus patients based on questionnaire responses and socio-demographics	Scientific reports	Yes	1490	(Multiple) LASSO logistic regression	AprioriSubgrouping	Multimodal 7-day treatments program ( informational counselling, detailed ENT as well as psychosomatic and psychological diagnostics, cognitive-behaviour therapy interventions, relaxation exercises, and physiotherapy)	(Multiple) LASSO logistic regression to classify depression subgroups after treatment - included 185 variables collected before treatment - model selected 40 from all cross validation runs	NA	NonSignDiffer	NonTinnitusSpecific	Other Symptoms and Conditions	Quality of Life	Health-related quality of life - SF-8 Physical health summary score	Numerical (Bullinger and Morfeld, 2008)	SelfReport
PubMedSubProf	Yes	{Niemann, 2020 #1098}	U. Niemann, P. Brueggemann, B. Boecking, B. Mazurek and M. Spiliopoulou	2020	Development and internal validation of a depression severity prediction model for tinnitus patients based on questionnaire responses and socio-demographics	Scientific reports	Yes	1490	(Multiple) LASSO logistic regression	AprioriSubgrouping	Multimodal 7-day treatments program ( informational counselling, detailed ENT as well as psychosomatic and psychological diagnostics, cognitive-behaviour therapy interventions, relaxation exercises, and physiotherapy)	(Multiple) LASSO logistic regression to classify depression subgroups after treatment - included 185 variables collected before treatment - model selected 40 from all cross validation runs	NA	NonSignDiffer	NonTinnitusSpecific	Other Symptoms and Conditions	Quality of Life	Health-related quality of life - SF-8 Physical functioning score	Numerical (Bullinger and Morfeld, 2008)	SelfReport
PubMedSubProf	Yes	{Niemann, 2020 #1098}	U. Niemann, P. Brueggemann, B. Boecking, B. Mazurek and M. Spiliopoulou	2020	Development and internal validation of a depression severity prediction model for tinnitus patients based on questionnaire responses and socio-demographics	Scientific reports	Yes	1490	(Multiple) LASSO logistic regression	AprioriSubgrouping	Multimodal 7-day treatments program ( informational counselling, detailed ENT as well as psychosomatic and psychological diagnostics, cognitive-behaviour therapy interventions, relaxation exercises, and physiotherapy)	(Multiple) LASSO logistic regression to classify depression subgroups after treatment - included 185 variables collected before treatment - model selected 40 from all cross validation runs	NA	NonSignDiffer	NonTinnitusSpecific	Other Symptoms and Conditions	Quality of Life	Health-related quality of life - SF-8 Vitality score	Numerical (Bullinger and Morfeld, 2008)	SelfReport
PubMedSubProf	Yes	{Niemann, 2020 #1098}	U. Niemann, P. Brueggemann, B. Boecking, B. Mazurek and M. Spiliopoulou	2020	Development and internal validation of a depression severity prediction model for tinnitus patients based on questionnaire responses and socio-demographics	Scientific reports	Yes	1490	(Multiple) LASSO logistic regression	AprioriSubgrouping	Multimodal 7-day treatments program ( informational counselling, detailed ENT as well as psychosomatic and psychological diagnostics, cognitive-behaviour therapy interventions, relaxation exercises, and physiotherapy)	(Multiple) LASSO logistic regression to classify depression subgroups after treatment - included 185 variables collected before treatment - model selected 40 from all cross validation runs	NA	NonSignDiffer	NonTinnitusSpecific	Other Symptoms and Conditions	Quality of Life	Health-related quality of life - SF-8 Social functioning score	Numerical (Bullinger and Morfeld, 2008)	SelfReport
PubMedSubProf	Yes	{Niemann, 2020 #1098}	U. Niemann, P. Brueggemann, B. Boecking, B. Mazurek and M. Spiliopoulou	2020	Development and internal validation of a depression severity prediction model for tinnitus patients based on questionnaire responses and socio-demographics	Scientific reports	Yes	1490	(Multiple) LASSO logistic regression	AprioriSubgrouping	Multimodal 7-day treatments program ( informational counselling, detailed ENT as well as psychosomatic and psychological diagnostics, cognitive-behaviour therapy interventions, relaxation exercises, and physiotherapy)	(Multiple) LASSO logistic regression to classify depression subgroups after treatment - included 185 variables collected before treatment - model selected 40 from all cross validation runs	NA	NonSignDiffer	NonTinnitusSpecific	Other Symptoms and Conditions	Quality of Life	Health-related quality of life - SF-8 question 1	Categorical - question “Overall, how would you rate your health during the past week?” (Bullinger and Morfeld, 2008)	SelfReport
PubMedSubProf	Yes	{Niemann, 2020 #1098}	U. Niemann, P. Brueggemann, B. Boecking, B. Mazurek and M. Spiliopoulou	2020	Development and internal validation of a depression severity prediction model for tinnitus patients based on questionnaire responses and socio-demographics	Scientific reports	Yes	1490	(Multiple) LASSO logistic regression	AprioriSubgrouping	Multimodal 7-day treatments program ( informational counselling, detailed ENT as well as psychosomatic and psychological diagnostics, cognitive-behaviour therapy interventions, relaxation exercises, and physiotherapy)	(Multiple) LASSO logistic regression to classify depression subgroups after treatment - included 185 variables collected before treatment - model selected 40 from all cross validation runs	NA	SignDiffer	NonTinnitusSpecific	Other Symptoms and Conditions	Quality of Life	Health-related quality of life - SF-8 question 2	Categorical - question “During the past 4 weeks, how much did physical health problems limit your physical activities (such as walking or climbing stairs)?” (Bullinger and Morfeld, 2008)	SelfReport
PubMedSubProf	Yes	{Niemann, 2020 #1098}	U. Niemann, P. Brueggemann, B. Boecking, B. Mazurek and M. Spiliopoulou	2020	Development and internal validation of a depression severity prediction model for tinnitus patients based on questionnaire responses and socio-demographics	Scientific reports	Yes	1490	(Multiple) LASSO logistic regression	AprioriSubgrouping	Multimodal 7-day treatments program ( informational counselling, detailed ENT as well as psychosomatic and psychological diagnostics, cognitive-behaviour therapy interventions, relaxation exercises, and physiotherapy)	(Multiple) LASSO logistic regression to classify depression subgroups after treatment - included 185 variables collected before treatment - model selected 40 from all cross validation runs	NA	NonSignDiffer	NonTinnitusSpecific	Other Symptoms and Conditions	Quality of Life	Health-related quality of life - SF-8 question 3	Categorical - question “During the past 4 weeks, how much difficulty did you have doing your daily work, both at home and away from home, because of your physical health?” (Bullinger and Morfeld, 2008)	SelfReport
PubMedSubProf	Yes	{Niemann, 2020 #1098}	U. Niemann, P. Brueggemann, B. Boecking, B. Mazurek and M. Spiliopoulou	2020	Development and internal validation of a depression severity prediction model for tinnitus patients based on questionnaire responses and socio-demographics	Scientific reports	Yes	1490	(Multiple) LASSO logistic regression	AprioriSubgrouping	Multimodal 7-day treatments program ( informational counselling, detailed ENT as well as psychosomatic and psychological diagnostics, cognitive-behaviour therapy interventions, relaxation exercises, and physiotherapy)	(Multiple) LASSO logistic regression to classify depression subgroups after treatment - included 185 variables collected before treatment - model selected 40 from all cross validation runs	NA	NonSignDiffer	NonTinnitusSpecific	Other Symptoms and Conditions	Quality of Life	Health-related quality of life - SF-8 question 4	Categorical - question “How much bodily pain have you had during the past 4 weeks?” (Bullinger and Morfeld, 2008)	SelfReport
PubMedSubProf	Yes	{Niemann, 2020 #1098}	U. Niemann, P. Brueggemann, B. Boecking, B. Mazurek and M. Spiliopoulou	2020	Development and internal validation of a depression severity prediction model for tinnitus patients based on questionnaire responses and socio-demographics	Scientific reports	Yes	1490	(Multiple) LASSO logistic regression	AprioriSubgrouping	Multimodal 7-day treatments program ( informational counselling, detailed ENT as well as psychosomatic and psychological diagnostics, cognitive-behaviour therapy interventions, relaxation exercises, and physiotherapy)	(Multiple) LASSO logistic regression to classify depression subgroups after treatment - included 185 variables collected before treatment - model selected 40 from all cross validation runs	NA	SignDiffer	NonTinnitusSpecific	Other Symptoms and Conditions	Quality of Life	Health-related quality of life - SF-8 question 5	Categorical - question “During the past 4 weeks, how much energy did you have?” (Bullinger and Morfeld, 2008)	SelfReport
PubMedSubProf	Yes	{Niemann, 2020 #1098}	U. Niemann, P. Brueggemann, B. Boecking, B. Mazurek and M. Spiliopoulou	2020	Development and internal validation of a depression severity prediction model for tinnitus patients based on questionnaire responses and socio-demographics	Scientific reports	Yes	1490	(Multiple) LASSO logistic regression	AprioriSubgrouping	Multimodal 7-day treatments program ( informational counselling, detailed ENT as well as psychosomatic and psychological diagnostics, cognitive-behaviour therapy interventions, relaxation exercises, and physiotherapy)	(Multiple) LASSO logistic regression to classify depression subgroups after treatment - included 185 variables collected before treatment - model selected 40 from all cross validation runs	NA	NonSignDiffer	NonTinnitusSpecific	Other Symptoms and Conditions	Quality of Life	Health-related quality of life - SF-8 question 6	Categorical - question “During the past 4 weeks, how much did your physical health or emotional problems limit your usual social activities with family or friends?” (Bullinger and Morfeld, 2008)	SelfReport
PubMedSubProf	Yes	{Niemann, 2020 #1098}	U. Niemann, P. Brueggemann, B. Boecking, B. Mazurek and M. Spiliopoulou	2020	Development and internal validation of a depression severity prediction model for tinnitus patients based on questionnaire responses and socio-demographics	Scientific reports	Yes	1490	(Multiple) LASSO logistic regression	AprioriSubgrouping	Multimodal 7-day treatments program ( informational counselling, detailed ENT as well as psychosomatic and psychological diagnostics, cognitive-behaviour therapy interventions, relaxation exercises, and physiotherapy)	(Multiple) LASSO logistic regression to classify depression subgroups after treatment - included 185 variables collected before treatment - model selected 40 from all cross validation runs	NA	SignDiffer	NonTinnitusSpecific	Other Symptoms and Conditions	Quality of Life	Health-related quality of life - SF-8 question 7	Categorical - question “During the past 4 weeks, how much have you been bothered by emotional problems (...) ?” (Bullinger and Morfeld, 2008)	SelfReport
PubMedSubProf	Yes	{Niemann, 2020 #1098}	U. Niemann, P. Brueggemann, B. Boecking, B. Mazurek and M. Spiliopoulou	2020	Development and internal validation of a depression severity prediction model for tinnitus patients based on questionnaire responses and socio-demographics	Scientific reports	Yes	1490	(Multiple) LASSO logistic regression	AprioriSubgrouping	Multimodal 7-day treatments program ( informational counselling, detailed ENT as well as psychosomatic and psychological diagnostics, cognitive-behaviour therapy interventions, relaxation exercises, and physiotherapy)	(Multiple) LASSO logistic regression to classify depression subgroups after treatment - included 185 variables collected before treatment - model selected 40 from all cross validation runs	NA	NonSignDiffer	NonTinnitusSpecific	Other Symptoms and Conditions	Quality of Life	Health-related quality of life - SF-8 question 8	Categorical - question “During the past 4 weeks, how much did personal or emotional problems keep you from doing your usual work, school or other daily activities?” (Bullinger and Morfeld, 2008)	SelfReport
PubMedSubProf	Yes	{Niemann, 2020 #1098}	U. Niemann, P. Brueggemann, B. Boecking, B. Mazurek and M. Spiliopoulou	2020	Development and internal validation of a depression severity prediction model for tinnitus patients based on questionnaire responses and socio-demographics	Scientific reports	Yes	1490	(Multiple) LASSO logistic regression	AprioriSubgrouping	Multimodal 7-day treatments program ( informational counselling, detailed ENT as well as psychosomatic and psychological diagnostics, cognitive-behaviour therapy interventions, relaxation exercises, and physiotherapy)	(Multiple) LASSO logistic regression to classify depression subgroups after treatment - included 185 variables collected before treatment - model selected 40 from all cross validation runs	NA	NonSignDiffer	NonTinnitusSpecific	Demographic and Socio-economic Characteristics	Education	Education - high school (abitur)	Categorical: no, yes high school (abitur) from a sociodemographics questionnaire (Brüggemann et al., 2016)	SelfReport
PubMedSubProf	Yes	{Niemann, 2020 #1098}	U. Niemann, P. Brueggemann, B. Boecking, B. Mazurek and M. Spiliopoulou	2020	Development and internal validation of a depression severity prediction model for tinnitus patients based on questionnaire responses and socio-demographics	Scientific reports	Yes	1490	(Multiple) LASSO logistic regression	AprioriSubgrouping	Multimodal 7-day treatments program ( informational counselling, detailed ENT as well as psychosomatic and psychological diagnostics, cognitive-behaviour therapy interventions, relaxation exercises, and physiotherapy)	(Multiple) LASSO logistic regression to classify depression subgroups after treatment - included 185 variables collected before treatment - model selected 40 from all cross validation runs	NA	NonSignDiffer	NonTinnitusSpecific	Demographic and Socio-economic Characteristics	Education	Education - 'Geselle'	Categorical: no, yes 'Geselle' from a sociodemographics questionnaire (Brüggemann et al., 2016)	SelfReport
PubMedSubProf	Yes	{Niemann, 2020 #1098}	U. Niemann, P. Brueggemann, B. Boecking, B. Mazurek and M. Spiliopoulou	2020	Development and internal validation of a depression severity prediction model for tinnitus patients based on questionnaire responses and socio-demographics	Scientific reports	Yes	1490	(Multiple) LASSO logistic regression	AprioriSubgrouping	Multimodal 7-day treatments program ( informational counselling, detailed ENT as well as psychosomatic and psychological diagnostics, cognitive-behaviour therapy interventions, relaxation exercises, and physiotherapy)	(Multiple) LASSO logistic regression to classify depression subgroups after treatment - included 185 variables collected before treatment - model selected 40 from all cross validation runs	NA	SignDiffer	NonTinnitusSpecific	Demographic and Socio-economic Characteristics	Education	Education - university	Categorical: no, yes university from a sociodemographics questionnaire (Brüggemann et al., 2016)	SelfReport
PubMedSubProf	Yes	{Niemann, 2020 #1098}	U. Niemann, P. Brueggemann, B. Boecking, B. Mazurek and M. Spiliopoulou	2020	Development and internal validation of a depression severity prediction model for tinnitus patients based on questionnaire responses and socio-demographics	Scientific reports	Yes	1490	(Multiple) LASSO logistic regression	AprioriSubgrouping	Multimodal 7-day treatments program ( informational counselling, detailed ENT as well as psychosomatic and psychological diagnostics, cognitive-behaviour therapy interventions, relaxation exercises, and physiotherapy)	(Multiple) LASSO logistic regression to classify depression subgroups after treatment - included 185 variables collected before treatment - model selected 40 from all cross validation runs	NA	NonSignDiffer	NonTinnitusSpecific	Demographic and Socio-economic Characteristics	Education	Education - high school (Fachabitur)	Categorical: no, yes high school (Fachabitur) from a sociodemographics questionnaire (Brüggemann et al., 2016)	SelfReport
PubMedSubProf	Yes	{Niemann, 2020 #1098}	U. Niemann, P. Brueggemann, B. Boecking, B. Mazurek and M. Spiliopoulou	2020	Development and internal validation of a depression severity prediction model for tinnitus patients based on questionnaire responses and socio-demographics	Scientific reports	Yes	1490	(Multiple) LASSO logistic regression	AprioriSubgrouping	Multimodal 7-day treatments program ( informational counselling, detailed ENT as well as psychosomatic and psychological diagnostics, cognitive-behaviour therapy interventions, relaxation exercises, and physiotherapy)	(Multiple) LASSO logistic regression to classify depression subgroups after treatment - included 185 variables collected before treatment - model selected 40 from all cross validation runs	NA	NonSignDiffer	NonTinnitusSpecific	Demographic and Socio-economic Characteristics	Education	Education - none	Categorical: no, yes no education from a sociodemographics questionnaire (Brüggemann et al., 2016)	SelfReport
PubMedSubProf	Yes	{Niemann, 2020 #1098}	U. Niemann, P. Brueggemann, B. Boecking, B. Mazurek and M. Spiliopoulou	2020	Development and internal validation of a depression severity prediction model for tinnitus patients based on questionnaire responses and socio-demographics	Scientific reports	Yes	1490	(Multiple) LASSO logistic regression	AprioriSubgrouping	Multimodal 7-day treatments program ( informational counselling, detailed ENT as well as psychosomatic and psychological diagnostics, cognitive-behaviour therapy interventions, relaxation exercises, and physiotherapy)	(Multiple) LASSO logistic regression to classify depression subgroups after treatment - included 185 variables collected before treatment - model selected 40 from all cross validation runs	NA	NonSignDiffer	NonTinnitusSpecific	Demographic and Socio-economic Characteristics	Education	Education - lower secondary school	Categorical: no, yes lower secondary school from a sociodemographics questionnaire (Brüggemann et al., 2016)	SelfReport
PubMedSubProf	Yes	{Niemann, 2020 #1098}	U. Niemann, P. Brueggemann, B. Boecking, B. Mazurek and M. Spiliopoulou	2020	Development and internal validation of a depression severity prediction model for tinnitus patients based on questionnaire responses and socio-demographics	Scientific reports	Yes	1490	(Multiple) LASSO logistic regression	AprioriSubgrouping	Multimodal 7-day treatments program ( informational counselling, detailed ENT as well as psychosomatic and psychological diagnostics, cognitive-behaviour therapy interventions, relaxation exercises, and physiotherapy)	(Multiple) LASSO logistic regression to classify depression subgroups after treatment - included 185 variables collected before treatment - model selected 40 from all cross validation runs	NA	NonSignDiffer	NonTinnitusSpecific	Demographic and Socio-economic Characteristics	Education	Education - master (Meister)	Categorical: no, yes master (Meister) from a sociodemographics questionnaire (Brüggemann et al., 2016)	SelfReport
PubMedSubProf	Yes	{Niemann, 2020 #1098}	U. Niemann, P. Brueggemann, B. Boecking, B. Mazurek and M. Spiliopoulou	2020	Development and internal validation of a depression severity prediction model for tinnitus patients based on questionnaire responses and socio-demographics	Scientific reports	Yes	1490	(Multiple) LASSO logistic regression	AprioriSubgrouping	Multimodal 7-day treatments program ( informational counselling, detailed ENT as well as psychosomatic and psychological diagnostics, cognitive-behaviour therapy interventions, relaxation exercises, and physiotherapy)	(Multiple) LASSO logistic regression to classify depression subgroups after treatment - included 185 variables collected before treatment - model selected 40 from all cross validation runs	NA	NonSignDiffer	NonTinnitusSpecific	Demographic and Socio-economic Characteristics	Education	Education - mittlere Reife (10-years schooling certificate)	Categorical: no, yes mittlere Reife (10-years schooling certificate) from a sociodemographics questionnaire (Brüggemann et al., 2016)	SelfReport
PubMedSubProf	Yes	{Niemann, 2020 #1098}	U. Niemann, P. Brueggemann, B. Boecking, B. Mazurek and M. Spiliopoulou	2020	Development and internal validation of a depression severity prediction model for tinnitus patients based on questionnaire responses and socio-demographics	Scientific reports	Yes	1490	(Multiple) LASSO logistic regression	AprioriSubgrouping	Multimodal 7-day treatments program ( informational counselling, detailed ENT as well as psychosomatic and psychological diagnostics, cognitive-behaviour therapy interventions, relaxation exercises, and physiotherapy)	(Multiple) LASSO logistic regression to classify depression subgroups after treatment - included 185 variables collected before treatment - model selected 40 from all cross validation runs	NA	NonSignDiffer	NonTinnitusSpecific	Demographic and Socio-economic Characteristics	Education	Education - student	Categorical: no, yes student from a sociodemographics questionnaire (Brüggemann et al., 2016)	SelfReport
PubMedSubProf	Yes	{Niemann, 2020 #1098}	U. Niemann, P. Brueggemann, B. Boecking, B. Mazurek and M. Spiliopoulou	2020	Development and internal validation of a depression severity prediction model for tinnitus patients based on questionnaire responses and socio-demographics	Scientific reports	Yes	1490	(Multiple) LASSO logistic regression	AprioriSubgrouping	Multimodal 7-day treatments program ( informational counselling, detailed ENT as well as psychosomatic and psychological diagnostics, cognitive-behaviour therapy interventions, relaxation exercises, and physiotherapy)	(Multiple) LASSO logistic regression to classify depression subgroups after treatment - included 185 variables collected before treatment - model selected 40 from all cross validation runs	NA	NonSignDiffer	NonTinnitusSpecific	Demographic and Socio-economic Characteristics	Education	Education - currently pupil or “Azubi”	Categorical: no, yes currently pupil or “Azubi” from a sociodemographics questionnaire (Brüggemann et al., 2016)	SelfReport
PubMedSubProf	Yes	{Niemann, 2020 #1098}	U. Niemann, P. Brueggemann, B. Boecking, B. Mazurek and M. Spiliopoulou	2020	Development and internal validation of a depression severity prediction model for tinnitus patients based on questionnaire responses and socio-demographics	Scientific reports	Yes	1490	(Multiple) LASSO logistic regression	AprioriSubgrouping	Multimodal 7-day treatments program ( informational counselling, detailed ENT as well as psychosomatic and psychological diagnostics, cognitive-behaviour therapy interventions, relaxation exercises, and physiotherapy)	(Multiple) LASSO logistic regression to classify depression subgroups after treatment - included 185 variables collected before treatment - model selected 40 from all cross validation runs	NA	NonSignDiffer	NonTinnitusSpecific	Demographic and Socio-economic Characteristics	Marital Status	Marital Status - Divorced	Categorical: no, yes Divorced from a sociodemographics questionnaire (Brüggemann et al., 2016)	SelfReport
PubMedSubProf	Yes	{Niemann, 2020 #1098}	U. Niemann, P. Brueggemann, B. Boecking, B. Mazurek and M. Spiliopoulou	2020	Development and internal validation of a depression severity prediction model for tinnitus patients based on questionnaire responses and socio-demographics	Scientific reports	Yes	1490	(Multiple) LASSO logistic regression	AprioriSubgrouping	Multimodal 7-day treatments program ( informational counselling, detailed ENT as well as psychosomatic and psychological diagnostics, cognitive-behaviour therapy interventions, relaxation exercises, and physiotherapy)	(Multiple) LASSO logistic regression to classify depression subgroups after treatment - included 185 variables collected before treatment - model selected 40 from all cross validation runs	NA	NonSignDiffer	NonTinnitusSpecific	Demographic and Socio-economic Characteristics	Marital Status	Marital Status - Married	Categorical: no, yes Married from a sociodemographics questionnaire (Brüggemann et al., 2016)	SelfReport
PubMedSubProf	Yes	{Niemann, 2020 #1098}	U. Niemann, P. Brueggemann, B. Boecking, B. Mazurek and M. Spiliopoulou	2020	Development and internal validation of a depression severity prediction model for tinnitus patients based on questionnaire responses and socio-demographics	Scientific reports	Yes	1490	(Multiple) LASSO logistic regression	AprioriSubgrouping	Multimodal 7-day treatments program ( informational counselling, detailed ENT as well as psychosomatic and psychological diagnostics, cognitive-behaviour therapy interventions, relaxation exercises, and physiotherapy)	(Multiple) LASSO logistic regression to classify depression subgroups after treatment - included 185 variables collected before treatment - model selected 40 from all cross validation runs	NA	SignDiffer	NonTinnitusSpecific	Demographic and Socio-economic Characteristics	Marital Status	Marital Status - In partnership	Categorical: no, yes from a sociodemographics questionnaire (Brüggemann et al., 2016)	SelfReport
PubMedSubProf	Yes	{Niemann, 2020 #1098}	U. Niemann, P. Brueggemann, B. Boecking, B. Mazurek and M. Spiliopoulou	2020	Development and internal validation of a depression severity prediction model for tinnitus patients based on questionnaire responses and socio-demographics	Scientific reports	Yes	1490	(Multiple) LASSO logistic regression	AprioriSubgrouping	Multimodal 7-day treatments program ( informational counselling, detailed ENT as well as psychosomatic and psychological diagnostics, cognitive-behaviour therapy interventions, relaxation exercises, and physiotherapy)	(Multiple) LASSO logistic regression to classify depression subgroups after treatment - included 185 variables collected before treatment - model selected 40 from all cross validation runs	NA	SignDiffer	NonTinnitusSpecific	Demographic and Socio-economic Characteristics	Marital Status	Marital Status - Unmarried	Categorical: no, yes from a sociodemographics questionnaire (Brüggemann et al., 2016)	SelfReport
PubMedSubProf	Yes	{Niemann, 2020 #1098}	U. Niemann, P. Brueggemann, B. Boecking, B. Mazurek and M. Spiliopoulou	2020	Development and internal validation of a depression severity prediction model for tinnitus patients based on questionnaire responses and socio-demographics	Scientific reports	Yes	1490	(Multiple) LASSO logistic regression	AprioriSubgrouping	Multimodal 7-day treatments program ( informational counselling, detailed ENT as well as psychosomatic and psychological diagnostics, cognitive-behaviour therapy interventions, relaxation exercises, and physiotherapy)	(Multiple) LASSO logistic regression to classify depression subgroups after treatment - included 185 variables collected before treatment - model selected 40 from all cross validation runs	NA	NonSignDiffer	NonTinnitusSpecific	Demographic and Socio-economic Characteristics	Employment and Occupation	Occupation - civil servant	Categorical: no, yes civil servant from a sociodemographics questionnaire (Brüggemann et al., 2016)	SelfReport
PubMedSubProf	Yes	{Niemann, 2020 #1098}	U. Niemann, P. Brueggemann, B. Boecking, B. Mazurek and M. Spiliopoulou	2020	Development and internal validation of a depression severity prediction model for tinnitus patients based on questionnaire responses and socio-demographics	Scientific reports	Yes	1490	(Multiple) LASSO logistic regression	AprioriSubgrouping	Multimodal 7-day treatments program ( informational counselling, detailed ENT as well as psychosomatic and psychological diagnostics, cognitive-behaviour therapy interventions, relaxation exercises, and physiotherapy)	(Multiple) LASSO logistic regression to classify depression subgroups after treatment - included 185 variables collected before treatment - model selected 40 from all cross validation runs	NA	NonSignDiffer	NonTinnitusSpecific	Demographic and Socio-economic Characteristics	Employment and Occupation	Occupation - employee	Categorical: no, yes employee from a sociodemographics questionnaire (Brüggemann et al., 2016)	SelfReport
PubMedSubProf	Yes	{Niemann, 2020 #1098}	U. Niemann, P. Brueggemann, B. Boecking, B. Mazurek and M. Spiliopoulou	2020	Development and internal validation of a depression severity prediction model for tinnitus patients based on questionnaire responses and socio-demographics	Scientific reports	Yes	1490	(Multiple) LASSO logistic regression	AprioriSubgrouping	Multimodal 7-day treatments program ( informational counselling, detailed ENT as well as psychosomatic and psychological diagnostics, cognitive-behaviour therapy interventions, relaxation exercises, and physiotherapy)	(Multiple) LASSO logistic regression to classify depression subgroups after treatment - included 185 variables collected before treatment - model selected 40 from all cross validation runs	NA	NonSignDiffer	NonTinnitusSpecific	Demographic and Socio-economic Characteristics	Employment and Occupation	Occupation - worker	Categorical: no, yes worker from a sociodemographics questionnaire (Brüggemann et al., 2016)	SelfReport
PubMedSubProf	Yes	{Niemann, 2020 #1098}	U. Niemann, P. Brueggemann, B. Boecking, B. Mazurek and M. Spiliopoulou	2020	Development and internal validation of a depression severity prediction model for tinnitus patients based on questionnaire responses and socio-demographics	Scientific reports	Yes	1490	(Multiple) LASSO logistic regression	AprioriSubgrouping	Multimodal 7-day treatments program ( informational counselling, detailed ENT as well as psychosomatic and psychological diagnostics, cognitive-behaviour therapy interventions, relaxation exercises, and physiotherapy)	(Multiple) LASSO logistic regression to classify depression subgroups after treatment - included 185 variables collected before treatment - model selected 40 from all cross validation runs	NA	NonSignDiffer	NonTinnitusSpecific	Demographic and Socio-economic Characteristics	Employment and Occupation	Occupation - other	Categorical: no, yes other from a sociodemographics questionnaire (Brüggemann et al., 2016)	SelfReport
PubMedSubProf	Yes	{Niemann, 2020 #1098}	U. Niemann, P. Brueggemann, B. Boecking, B. Mazurek and M. Spiliopoulou	2020	Development and internal validation of a depression severity prediction model for tinnitus patients based on questionnaire responses and socio-demographics	Scientific reports	Yes	1490	(Multiple) LASSO logistic regression	AprioriSubgrouping	Multimodal 7-day treatments program ( informational counselling, detailed ENT as well as psychosomatic and psychological diagnostics, cognitive-behaviour therapy interventions, relaxation exercises, and physiotherapy)	(Multiple) LASSO logistic regression to classify depression subgroups after treatment - included 185 variables collected before treatment - model selected 40 from all cross validation runs	NA	NonSignDiffer	NonTinnitusSpecific	Demographic and Socio-economic Characteristics	Employment and Occupation	Occupation - self-employed	Categorical: no, yes self-employed from a sociodemographics questionnaire (Brüggemann et al., 2016)	SelfReport
PubMedSubProf	Yes	{Niemann, 2020 #1098}	U. Niemann, P. Brueggemann, B. Boecking, B. Mazurek and M. Spiliopoulou	2020	Development and internal validation of a depression severity prediction model for tinnitus patients based on questionnaire responses and socio-demographics	Scientific reports	Yes	1490	(Multiple) LASSO logistic regression	AprioriSubgrouping	Multimodal 7-day treatments program ( informational counselling, detailed ENT as well as psychosomatic and psychological diagnostics, cognitive-behaviour therapy interventions, relaxation exercises, and physiotherapy)	(Multiple) LASSO logistic regression to classify depression subgroups after treatment - included 185 variables collected before treatment - model selected 40 from all cross validation runs	NA	SignDiffer	NonTinnitusSpecific	Demographic and Socio-economic Characteristics	Employment and Occupation	Employment - currently employed	Categorical: no, yes from a sociodemographics questionnaire (Brüggemann et al., 2016)	SelfReport
PubMedSubProf	Yes	{Niemann, 2020 #1098}	U. Niemann, P. Brueggemann, B. Boecking, B. Mazurek and M. Spiliopoulou	2020	Development and internal validation of a depression severity prediction model for tinnitus patients based on questionnaire responses and socio-demographics	Scientific reports	Yes	1490	(Multiple) LASSO logistic regression	AprioriSubgrouping	Multimodal 7-day treatments program ( informational counselling, detailed ENT as well as psychosomatic and psychological diagnostics, cognitive-behaviour therapy interventions, relaxation exercises, and physiotherapy)	(Multiple) LASSO logistic regression to classify depression subgroups after treatment - included 185 variables collected before treatment - model selected 40 from all cross validation runs	NA	NonSignDiffer	NonTinnitusSpecific	Demographic and Socio-economic Characteristics	Employment and Occupation	Employment - Duration of unemployment in the last 5 years	Numerical from a sociodemographics questionnaire (Brüggemann et al., 2016)	SelfReport
PubMedSubProf	Yes	{Niemann, 2020 #1098}	U. Niemann, P. Brueggemann, B. Boecking, B. Mazurek and M. Spiliopoulou	2020	Development and internal validation of a depression severity prediction model for tinnitus patients based on questionnaire responses and socio-demographics	Scientific reports	Yes	1490	(Multiple) LASSO logistic regression	AprioriSubgrouping	Multimodal 7-day treatments program ( informational counselling, detailed ENT as well as psychosomatic and psychological diagnostics, cognitive-behaviour therapy interventions, relaxation exercises, and physiotherapy)	(Multiple) LASSO logistic regression to classify depression subgroups after treatment - included 185 variables collected before treatment - model selected 40 from all cross validation runs	NA	NonSignDiffer	NonTinnitusSpecific	Demographic and Socio-economic Characteristics	Sex	Gender	Categorical: Female. male from a sociodemographics questionnaire (Brüggemann et al., 2016)	SelfReport
PubMedSubProf	Yes	{Niemann, 2020 #1098}	U. Niemann, P. Brueggemann, B. Boecking, B. Mazurek and M. Spiliopoulou	2020	Development and internal validation of a depression severity prediction model for tinnitus patients based on questionnaire responses and socio-demographics	Scientific reports	Yes	1490	(Multiple) LASSO logistic regression	AprioriSubgrouping	Multimodal 7-day treatments program ( informational counselling, detailed ENT as well as psychosomatic and psychological diagnostics, cognitive-behaviour therapy interventions, relaxation exercises, and physiotherapy)	(Multiple) LASSO logistic regression to classify depression subgroups after treatment - included 185 variables collected before treatment - model selected 40 from all cross validation runs	NA	NonSignDiffer	NonTinnitusSpecific	Other Symptoms and Conditions	Various Symptoms and Conditions	Duration of being ill during the past year	Numerical “How long have you been ill during the last 12 months? (in months)” from a sociodemographics questionnaire (Brüggemann et al., 2016)	SelfReport
PubMedSubProf	Yes	{Niemann, 2020 #1098}	U. Niemann, P. Brueggemann, B. Boecking, B. Mazurek and M. Spiliopoulou	2020	Development and internal validation of a depression severity prediction model for tinnitus patients based on questionnaire responses and socio-demographics	Scientific reports	Yes	1490	(Multiple) LASSO logistic regression	AprioriSubgrouping	Multimodal 7-day treatments program ( informational counselling, detailed ENT as well as psychosomatic and psychological diagnostics, cognitive-behaviour therapy interventions, relaxation exercises, and physiotherapy)	(Multiple) LASSO logistic regression to classify depression subgroups after treatment - included 185 variables collected before treatment - model selected 40 from all cross validation runs	NA	SignDiffer	NonTinnitusSpecific	Demographic and Socio-economic Characteristics	Ethnicity and Nationality	Nationality - German	Categorical: no, yes German from a sociodemographics questionnaire (Brüggemann et al., 2016)	SelfReport
PubMedSubProf	Yes	{Niemann, 2020 #1098}	U. Niemann, P. Brueggemann, B. Boecking, B. Mazurek and M. Spiliopoulou	2020	Development and internal validation of a depression severity prediction model for tinnitus patients based on questionnaire responses and socio-demographics	Scientific reports	Yes	1490	(Multiple) LASSO logistic regression	AprioriSubgrouping	Multimodal 7-day treatments program ( informational counselling, detailed ENT as well as psychosomatic and psychological diagnostics, cognitive-behaviour therapy interventions, relaxation exercises, and physiotherapy)	(Multiple) LASSO logistic regression to classify depression subgroups after treatment - included 185 variables collected before treatment - model selected 40 from all cross validation runs	NA	SignDiffer	TinnitusSpecific	Onset Related Characteristics	Duration	Duration	Numerical “How long have you been suffering from tinnitus (in years)?” from a sociodemographics questionnaire (Brüggemann et al., 2016)	SelfReport
PubMedSubProf	Yes	{Niemann, 2020 #1098}	U. Niemann, P. Brueggemann, B. Boecking, B. Mazurek and M. Spiliopoulou	2020	Development and internal validation of a depression severity prediction model for tinnitus patients based on questionnaire responses and socio-demographics	Scientific reports	Yes	1490	(Multiple) LASSO logistic regression	AprioriSubgrouping	Multimodal 7-day treatments program ( informational counselling, detailed ENT as well as psychosomatic and psychological diagnostics, cognitive-behaviour therapy interventions, relaxation exercises, and physiotherapy)	(Multiple) LASSO logistic regression to classify depression subgroups after treatment - included 185 variables collected before treatment - model selected 40 from all cross validation runs	NA	NonSignDiffer	TinnitusSpecific	Healthcare and Treatments for Tinnitus	Clinician Consultation	Preceding consultation from clinician for current complaints	Numerical “How many physicians have you visited because of your current complaints?” from a sociodemographics questionnaire (Brüggemann et al., 2016)	SelfReport
PubMedSubProf	Yes	{Niemann, 2020 #1098}	U. Niemann, P. Brueggemann, B. Boecking, B. Mazurek and M. Spiliopoulou	2020	Development and internal validation of a depression severity prediction model for tinnitus patients based on questionnaire responses and socio-demographics	Scientific reports	Yes	1490	(Multiple) LASSO logistic regression	AprioriSubgrouping	Multimodal 7-day treatments program ( informational counselling, detailed ENT as well as psychosomatic and psychological diagnostics, cognitive-behaviour therapy interventions, relaxation exercises, and physiotherapy)	(Multiple) LASSO logistic regression to classify depression subgroups after treatment - included 185 variables collected before treatment - model selected 40 from all cross validation runs	NA	NonSignDiffer	NonTinnitusSpecific	Healthcare and Treatments	Psychiatric Treatments	Duration of psychotherapeutic treatment	Numerical “How long have you been in psychotherapeutic treatment? (in months)” from a sociodemographics questionnaire (Brüggemann et al., 2016)	SelfReport
PubMedSubProf	Yes	{Niemann, 2020 #1098}	U. Niemann, P. Brueggemann, B. Boecking, B. Mazurek and M. Spiliopoulou	2020	Development and internal validation of a depression severity prediction model for tinnitus patients based on questionnaire responses and socio-demographics	Scientific reports	Yes	1490	(Multiple) LASSO logistic regression	AprioriSubgrouping	Multimodal 7-day treatments program ( informational counselling, detailed ENT as well as psychosomatic and psychological diagnostics, cognitive-behaviour therapy interventions, relaxation exercises, and physiotherapy)	(Multiple) LASSO logistic regression to classify depression subgroups after treatment - included 185 variables collected before treatment - model selected 40 from all cross validation runs	NA	NonSignDiffer	TinnitusSpecific	Impact and Reactions	Impact on Emotion and Mental Health	Degree of tinnitus impairment VAS	Numerical	SelfReport
PubMedSubProf	Yes	{Niemann, 2020 #1098}	U. Niemann, P. Brueggemann, B. Boecking, B. Mazurek and M. Spiliopoulou	2020	Development and internal validation of a depression severity prediction model for tinnitus patients based on questionnaire responses and socio-demographics	Scientific reports	Yes	1490	(Multiple) LASSO logistic regression	AprioriSubgrouping	Multimodal 7-day treatments program ( informational counselling, detailed ENT as well as psychosomatic and psychological diagnostics, cognitive-behaviour therapy interventions, relaxation exercises, and physiotherapy)	(Multiple) LASSO logistic regression to classify depression subgroups after treatment - included 185 variables collected before treatment - model selected 40 from all cross validation runs	NA	NonSignDiffer	TinnitusSpecific	Perceptual Characteristics	Loudness	Tinnitus Loudness VAS	Numerical	SelfReport
PubMedSubProf	Yes	{Niemann, 2020 #1098}	U. Niemann, P. Brueggemann, B. Boecking, B. Mazurek and M. Spiliopoulou	2020	Development and internal validation of a depression severity prediction model for tinnitus patients based on questionnaire responses and socio-demographics	Scientific reports	Yes	1490	(Multiple) LASSO logistic regression	AprioriSubgrouping	Multimodal 7-day treatments program ( informational counselling, detailed ENT as well as psychosomatic and psychological diagnostics, cognitive-behaviour therapy interventions, relaxation exercises, and physiotherapy)	(Multiple) LASSO logistic regression to classify depression subgroups after treatment - included 185 variables collected before treatment - model selected 40 from all cross validation runs	NA	NonSignDiffer	TinnitusSpecific	Perceptual Characteristics	Pitch	Pitch VAS	Numerical	SelfReport
PubMedSubProf	Yes	{Niemann, 2020 #1098}	U. Niemann, P. Brueggemann, B. Boecking, B. Mazurek and M. Spiliopoulou	2020	Development and internal validation of a depression severity prediction model for tinnitus patients based on questionnaire responses and socio-demographics	Scientific reports	Yes	1490	(Multiple) LASSO logistic regression	AprioriSubgrouping	Multimodal 7-day treatments program ( informational counselling, detailed ENT as well as psychosomatic and psychological diagnostics, cognitive-behaviour therapy interventions, relaxation exercises, and physiotherapy)	(Multiple) LASSO logistic regression to classify depression subgroups after treatment - included 185 variables collected before treatment - model selected 40 from all cross validation runs	NA	NonSignDiffer	TinnitusSpecific	Perceptual Characteristics	Localisation	Localisation (in both ears)	Categorical no, yes in both ears (Goebel and Hiller 1992)	SelfReport
PubMedSubProf	Yes	{Niemann, 2020 #1098}	U. Niemann, P. Brueggemann, B. Boecking, B. Mazurek and M. Spiliopoulou	2020	Development and internal validation of a depression severity prediction model for tinnitus patients based on questionnaire responses and socio-demographics	Scientific reports	Yes	1490	(Multiple) LASSO logistic regression	AprioriSubgrouping	Multimodal 7-day treatments program ( informational counselling, detailed ENT as well as psychosomatic and psychological diagnostics, cognitive-behaviour therapy interventions, relaxation exercises, and physiotherapy)	(Multiple) LASSO logistic regression to classify depression subgroups after treatment - included 185 variables collected before treatment - model selected 40 from all cross validation runs	NA	NonSignDiffer	TinnitusSpecific	Perceptual Characteristics	Localisation	Localisation (in the entire head)	Categorical no, yes in the entire head (Goebel and Hiller 1992)	SelfReport
PubMedSubProf	Yes	{Niemann, 2020 #1098}	U. Niemann, P. Brueggemann, B. Boecking, B. Mazurek and M. Spiliopoulou	2020	Development and internal validation of a depression severity prediction model for tinnitus patients based on questionnaire responses and socio-demographics	Scientific reports	Yes	1490	(Multiple) LASSO logistic regression	AprioriSubgrouping	Multimodal 7-day treatments program ( informational counselling, detailed ENT as well as psychosomatic and psychological diagnostics, cognitive-behaviour therapy interventions, relaxation exercises, and physiotherapy)	(Multiple) LASSO logistic regression to classify depression subgroups after treatment - included 185 variables collected before treatment - model selected 40 from all cross validation runs	NA	NonSignDiffer	TinnitusSpecific	Perceptual Characteristics	Localisation	Localisation (in the left ear)	Categorical no, yes in the left ear (Goebel and Hiller 1992)	SelfReport
PubMedSubProf	Yes	{Niemann, 2020 #1098}	U. Niemann, P. Brueggemann, B. Boecking, B. Mazurek and M. Spiliopoulou	2020	Development and internal validation of a depression severity prediction model for tinnitus patients based on questionnaire responses and socio-demographics	Scientific reports	Yes	1490	(Multiple) LASSO logistic regression	AprioriSubgrouping	Multimodal 7-day treatments program ( informational counselling, detailed ENT as well as psychosomatic and psychological diagnostics, cognitive-behaviour therapy interventions, relaxation exercises, and physiotherapy)	(Multiple) LASSO logistic regression to classify depression subgroups after treatment - included 185 variables collected before treatment - model selected 40 from all cross validation runs	NA	NonSignDiffer	TinnitusSpecific	Perceptual Characteristics	Localisation	Localisation (in the right ear)	Categorical no, yes in the right ear (Goebel and Hiller 1992)	SelfReport
PubMedSubProf	Yes	{Niemann, 2020 #1098}	U. Niemann, P. Brueggemann, B. Boecking, B. Mazurek and M. Spiliopoulou	2020	Development and internal validation of a depression severity prediction model for tinnitus patients based on questionnaire responses and socio-demographics	Scientific reports	Yes	1490	(Multiple) LASSO logistic regression	AprioriSubgrouping	Multimodal 7-day treatments program ( informational counselling, detailed ENT as well as psychosomatic and psychological diagnostics, cognitive-behaviour therapy interventions, relaxation exercises, and physiotherapy)	(Multiple) LASSO logistic regression to classify depression subgroups after treatment - included 185 variables collected before treatment - model selected 40 from all cross validation runs	NA	NonSignDiffer	TinnitusSpecific	Perceptual Characteristics	Quality	Tinnitus Quality (hissing)	Categorical no, yes hissing (Goebel and Hiller 1992)	SelfReport
PubMedSubProf	Yes	{Niemann, 2020 #1098}	U. Niemann, P. Brueggemann, B. Boecking, B. Mazurek and M. Spiliopoulou	2020	Development and internal validation of a depression severity prediction model for tinnitus patients based on questionnaire responses and socio-demographics	Scientific reports	Yes	1490	(Multiple) LASSO logistic regression	AprioriSubgrouping	Multimodal 7-day treatments program ( informational counselling, detailed ENT as well as psychosomatic and psychological diagnostics, cognitive-behaviour therapy interventions, relaxation exercises, and physiotherapy)	(Multiple) LASSO logistic regression to classify depression subgroups after treatment - included 185 variables collected before treatment - model selected 40 from all cross validation runs	NA	NonSignDiffer	TinnitusSpecific	Perceptual Characteristics	Quality	Tinnitus Quality (ringing)	Categorical no, yes ringing (Goebel and Hiller 1992)	SelfReport
PubMedSubProf	Yes	{Niemann, 2020 #1098}	U. Niemann, P. Brueggemann, B. Boecking, B. Mazurek and M. Spiliopoulou	2020	Development and internal validation of a depression severity prediction model for tinnitus patients based on questionnaire responses and socio-demographics	Scientific reports	Yes	1490	(Multiple) LASSO logistic regression	AprioriSubgrouping	Multimodal 7-day treatments program ( informational counselling, detailed ENT as well as psychosomatic and psychological diagnostics, cognitive-behaviour therapy interventions, relaxation exercises, and physiotherapy)	(Multiple) LASSO logistic regression to classify depression subgroups after treatment - included 185 variables collected before treatment - model selected 40 from all cross validation runs	NA	NonSignDiffer	TinnitusSpecific	Perceptual Characteristics	Quality	Tinnitus Quality (rustling)	Categorical no, yes rustling (Goebel and Hiller 1992)	SelfReport
PubMedSubProf	Yes	{Niemann, 2020 #1098}	U. Niemann, P. Brueggemann, B. Boecking, B. Mazurek and M. Spiliopoulou	2020	Development and internal validation of a depression severity prediction model for tinnitus patients based on questionnaire responses and socio-demographics	Scientific reports	Yes	1490	(Multiple) LASSO logistic regression	AprioriSubgrouping	Multimodal 7-day treatments program ( informational counselling, detailed ENT as well as psychosomatic and psychological diagnostics, cognitive-behaviour therapy interventions, relaxation exercises, and physiotherapy)	(Multiple) LASSO logistic regression to classify depression subgroups after treatment - included 185 variables collected before treatment - model selected 40 from all cross validation runs	NA	SignDiffer	TinnitusSpecific	Perceptual Characteristics	Quality	Tinnitus Quality (whistling)	Categorical no, yes whistling (Goebel and Hiller 1992)	SelfReport
PubMedSubProf	Yes	{Niemann, 2020 #1098}	U. Niemann, P. Brueggemann, B. Boecking, B. Mazurek and M. Spiliopoulou	2020	Development and internal validation of a depression severity prediction model for tinnitus patients based on questionnaire responses and socio-demographics	Scientific reports	Yes	1490	(Multiple) LASSO logistic regression	AprioriSubgrouping	Multimodal 7-day treatments program ( informational counselling, detailed ENT as well as psychosomatic and psychological diagnostics, cognitive-behaviour therapy interventions, relaxation exercises, and physiotherapy)	(Multiple) LASSO logistic regression to classify depression subgroups after treatment - included 185 variables collected before treatment - model selected 40 from all cross validation runs	NA	SignDiffer	TinnitusSpecific	Impact and Reactions	Overall Severity	TQ total score	Numerical (Hiller and Goebel, 1998)	SelfReport
PubMedSubProf	Yes	{Niemann, 2020 #1098}	U. Niemann, P. Brueggemann, B. Boecking, B. Mazurek and M. Spiliopoulou	2020	Development and internal validation of a depression severity prediction model for tinnitus patients based on questionnaire responses and socio-demographics	Scientific reports	Yes	1490	(Multiple) LASSO logistic regression	AprioriSubgrouping	Multimodal 7-day treatments program ( informational counselling, detailed ENT as well as psychosomatic and psychological diagnostics, cognitive-behaviour therapy interventions, relaxation exercises, and physiotherapy)	(Multiple) LASSO logistic regression to classify depression subgroups after treatment - included 185 variables collected before treatment - model selected 40 from all cross validation runs	NA	NonSignDiffer	TinnitusSpecific	Impact and Reactions	Impact on Hearing	TQ - Auditory perceptual difficulties score	Numerical (Hiller and Goebel, 1998)	SelfReport
PubMedSubProf	Yes	{Niemann, 2020 #1098}	U. Niemann, P. Brueggemann, B. Boecking, B. Mazurek and M. Spiliopoulou	2020	Development and internal validation of a depression severity prediction model for tinnitus patients based on questionnaire responses and socio-demographics	Scientific reports	Yes	1490	(Multiple) LASSO logistic regression	AprioriSubgrouping	Multimodal 7-day treatments program ( informational counselling, detailed ENT as well as psychosomatic and psychological diagnostics, cognitive-behaviour therapy interventions, relaxation exercises, and physiotherapy)	(Multiple) LASSO logistic regression to classify depression subgroups after treatment - included 185 variables collected before treatment - model selected 40 from all cross validation runs	NA	NonSignDiffer	TinnitusSpecific	Impact and Reactions	Impact on Emotion and Mental Health	TQ - Cognitive distress score	Numerical (Hiller and Goebel, 1998)	SelfReport
PubMedSubProf	Yes	{Niemann, 2020 #1098}	U. Niemann, P. Brueggemann, B. Boecking, B. Mazurek and M. Spiliopoulou	2020	Development and internal validation of a depression severity prediction model for tinnitus patients based on questionnaire responses and socio-demographics	Scientific reports	Yes	1490	(Multiple) LASSO logistic regression	AprioriSubgrouping	Multimodal 7-day treatments program ( informational counselling, detailed ENT as well as psychosomatic and psychological diagnostics, cognitive-behaviour therapy interventions, relaxation exercises, and physiotherapy)	(Multiple) LASSO logistic regression to classify depression subgroups after treatment - included 185 variables collected before treatment - model selected 40 from all cross validation runs	NA	NonSignDiffer	TinnitusSpecific	Impact and Reactions	Impact on Emotion and Mental Health	TQ - Emotional distress score	Numerical (Hiller and Goebel, 1998)	SelfReport
PubMedSubProf	Yes	{Niemann, 2020 #1098}	U. Niemann, P. Brueggemann, B. Boecking, B. Mazurek and M. Spiliopoulou	2020	Development and internal validation of a depression severity prediction model for tinnitus patients based on questionnaire responses and socio-demographics	Scientific reports	Yes	1490	(Multiple) LASSO logistic regression	AprioriSubgrouping	Multimodal 7-day treatments program ( informational counselling, detailed ENT as well as psychosomatic and psychological diagnostics, cognitive-behaviour therapy interventions, relaxation exercises, and physiotherapy)	(Multiple) LASSO logistic regression to classify depression subgroups after treatment - included 185 variables collected before treatment - model selected 40 from all cross validation runs	NA	NonSignDiffer	TinnitusSpecific	Impact and Reactions	Intrusiveness and Ability to Ignore	TQ - Intrusiveness score	Numerical (Hiller and Goebel, 1998)	SelfReport
PubMedSubProf	Yes	{Niemann, 2020 #1098}	U. Niemann, P. Brueggemann, B. Boecking, B. Mazurek and M. Spiliopoulou	2020	Development and internal validation of a depression severity prediction model for tinnitus patients based on questionnaire responses and socio-demographics	Scientific reports	Yes	1490	(Multiple) LASSO logistic regression	AprioriSubgrouping	Multimodal 7-day treatments program ( informational counselling, detailed ENT as well as psychosomatic and psychological diagnostics, cognitive-behaviour therapy interventions, relaxation exercises, and physiotherapy)	(Multiple) LASSO logistic regression to classify depression subgroups after treatment - included 185 variables collected before treatment - model selected 40 from all cross validation runs	NA	NonSignDiffer	TinnitusSpecific	Impact and Reactions	Impact on Emotion and Mental Health	TQ - Psychological distress score	Numerical (Hiller and Goebel, 1998)	SelfReport
PubMedSubProf	Yes	{Niemann, 2020 #1098}	U. Niemann, P. Brueggemann, B. Boecking, B. Mazurek and M. Spiliopoulou	2020	Development and internal validation of a depression severity prediction model for tinnitus patients based on questionnaire responses and socio-demographics	Scientific reports	Yes	1490	(Multiple) LASSO logistic regression	AprioriSubgrouping	Multimodal 7-day treatments program ( informational counselling, detailed ENT as well as psychosomatic and psychological diagnostics, cognitive-behaviour therapy interventions, relaxation exercises, and physiotherapy)	(Multiple) LASSO logistic regression to classify depression subgroups after treatment - included 185 variables collected before treatment - model selected 40 from all cross validation runs	NA	NonSignDiffer	TinnitusSpecific	Impact and Reactions	Impact on Sleep	TQ - Sleep disturbances score	Numerical (Hiller and Goebel, 1998)	SelfReport
PubMedSubProf	Yes	{Niemann, 2020 #1098}	U. Niemann, P. Brueggemann, B. Boecking, B. Mazurek and M. Spiliopoulou	2020	Development and internal validation of a depression severity prediction model for tinnitus patients based on questionnaire responses and socio-demographics	Scientific reports	Yes	1490	(Multiple) LASSO logistic regression	AprioriSubgrouping	Multimodal 7-day treatments program ( informational counselling, detailed ENT as well as psychosomatic and psychological diagnostics, cognitive-behaviour therapy interventions, relaxation exercises, and physiotherapy)	(Multiple) LASSO logistic regression to classify depression subgroups after treatment - included 185 variables collected before treatment - model selected 40 from all cross validation runs	NA	NonSignDiffer	TinnitusSpecific	Impact and Reactions	Impact on Somatic Sensations	TQ - Somatic complaints score	Numerical (Hiller and Goebel, 1998)	SelfReport
PubMedSubProf	Yes	{Niemann, 2020 #1098}	U. Niemann, P. Brueggemann, B. Boecking, B. Mazurek and M. Spiliopoulou	2020	Development and internal validation of a depression severity prediction model for tinnitus patients based on questionnaire responses and socio-demographics	Scientific reports	Yes	1490	(Multiple) LASSO logistic regression	AprioriSubgrouping	Multimodal 7-day treatments program ( informational counselling, detailed ENT as well as psychosomatic and psychological diagnostics, cognitive-behaviour therapy interventions, relaxation exercises, and physiotherapy)	(Multiple) LASSO logistic regression to classify depression subgroups after treatment - included 185 variables collected before treatment - model selected 40 from all cross validation runs	NA	NonSignDiffer	TinnitusSpecific	Impact and Reactions	Intrusiveness and Ability to Ignore	TQ - question 1 'I can sometimes ignore the noises even when they are there'	Numerical score based on responding true, partly true, or not true- question 'I can sometimes ignore the noises even when they are there' (Hiller and Goebel, 1998)	SelfReport
PubMedSubProf	Yes	{Niemann, 2020 #1098}	U. Niemann, P. Brueggemann, B. Boecking, B. Mazurek and M. Spiliopoulou	2020	Development and internal validation of a depression severity prediction model for tinnitus patients based on questionnaire responses and socio-demographics	Scientific reports	Yes	1490	(Multiple) LASSO logistic regression	AprioriSubgrouping	Multimodal 7-day treatments program ( informational counselling, detailed ENT as well as psychosomatic and psychological diagnostics, cognitive-behaviour therapy interventions, relaxation exercises, and physiotherapy)	(Multiple) LASSO logistic regression to classify depression subgroups after treatment - included 185 variables collected before treatment - model selected 40 from all cross validation runs	NA	NonSignDiffer	TinnitusSpecific	Impact and Reactions	Impact on Hearing	TQ - question 2 'I am unable to enjoy listening to music because of the noises'	Numerical score based on responding true, partly true, or not true - question 'I am unable to enjoy listening to music because of the noises' (Hiller and Goebel, 1998)	SelfReport
PubMedSubProf	Yes	{Niemann, 2020 #1098}	U. Niemann, P. Brueggemann, B. Boecking, B. Mazurek and M. Spiliopoulou	2020	Development and internal validation of a depression severity prediction model for tinnitus patients based on questionnaire responses and socio-demographics	Scientific reports	Yes	1490	(Multiple) LASSO logistic regression	AprioriSubgrouping	Multimodal 7-day treatments program ( informational counselling, detailed ENT as well as psychosomatic and psychological diagnostics, cognitive-behaviour therapy interventions, relaxation exercises, and physiotherapy)	(Multiple) LASSO logistic regression to classify depression subgroups after treatment - included 185 variables collected before treatment - model selected 40 from all cross validation runs	NA	NonSignDiffer	TinnitusSpecific	Impact and Reactions	Impact on Emotion and Mental Health	TQ - question 3 'It’s unfair that I have to suffer with my noises'	Numerical score based on responding true, partly true, or not true - question 'It’s unfair that I have to suffer with my noises' (Hiller and Goebel, 1998)	SelfReport
PubMedSubProf	Yes	{Niemann, 2020 #1098}	U. Niemann, P. Brueggemann, B. Boecking, B. Mazurek and M. Spiliopoulou	2020	Development and internal validation of a depression severity prediction model for tinnitus patients based on questionnaire responses and socio-demographics	Scientific reports	Yes	1490	(Multiple) LASSO logistic regression	AprioriSubgrouping	Multimodal 7-day treatments program ( informational counselling, detailed ENT as well as psychosomatic and psychological diagnostics, cognitive-behaviour therapy interventions, relaxation exercises, and physiotherapy)	(Multiple) LASSO logistic regression to classify depression subgroups after treatment - included 185 variables collected before treatment - model selected 40 from all cross validation runs	NA	NonSignDiffer	TinnitusSpecific	Impact and Reactions	Impact on Sleep	TQ - question 4 'I wake up more in the night because of my noises'	Numerical score based on responding true, partly true, or not true - question 'I wake up more in the night because of my noises' (Hiller and Goebel, 1998)	SelfReport
PubMedSubProf	Yes	{Niemann, 2020 #1098}	U. Niemann, P. Brueggemann, B. Boecking, B. Mazurek and M. Spiliopoulou	2020	Development and internal validation of a depression severity prediction model for tinnitus patients based on questionnaire responses and socio-demographics	Scientific reports	Yes	1490	(Multiple) LASSO logistic regression	AprioriSubgrouping	Multimodal 7-day treatments program ( informational counselling, detailed ENT as well as psychosomatic and psychological diagnostics, cognitive-behaviour therapy interventions, relaxation exercises, and physiotherapy)	(Multiple) LASSO logistic regression to classify depression subgroups after treatment - included 185 variables collected before treatment - model selected 40 from all cross validation runs	NA	NonSignDiffer	TinnitusSpecific	Impact and Reactions	Awareness	TQ - question 5 'I am aware of the noises from the moment I get up to the moment I sleep'	Numerical score based on responding true, partly true, or not true - question 'I am aware of the noises from the moment I get up to the moment I sleep' (Hiller and Goebel, 1998)	SelfReport
PubMedSubProf	Yes	{Niemann, 2020 #1098}	U. Niemann, P. Brueggemann, B. Boecking, B. Mazurek and M. Spiliopoulou	2020	Development and internal validation of a depression severity prediction model for tinnitus patients based on questionnaire responses and socio-demographics	Scientific reports	Yes	1490	(Multiple) LASSO logistic regression	AprioriSubgrouping	Multimodal 7-day treatments program ( informational counselling, detailed ENT as well as psychosomatic and psychological diagnostics, cognitive-behaviour therapy interventions, relaxation exercises, and physiotherapy)	(Multiple) LASSO logistic regression to classify depression subgroups after treatment - included 185 variables collected before treatment - model selected 40 from all cross validation runs	NA	NonSignDiffer	TinnitusSpecific	Modulating Factors	Psychological Factors Effect	TQ - question 6 'Your attitude to the noise makes no difference to how it affects you'	Numerical score based on responding true, partly true, or not true - question 'Your attitude to the noise makes no difference to how it affects you' (Hiller and Goebel, 1998)	SelfReport
PubMedSubProf	Yes	{Niemann, 2020 #1098}	U. Niemann, P. Brueggemann, B. Boecking, B. Mazurek and M. Spiliopoulou	2020	Development and internal validation of a depression severity prediction model for tinnitus patients based on questionnaire responses and socio-demographics	Scientific reports	Yes	1490	(Multiple) LASSO logistic regression	AprioriSubgrouping	Multimodal 7-day treatments program ( informational counselling, detailed ENT as well as psychosomatic and psychological diagnostics, cognitive-behaviour therapy interventions, relaxation exercises, and physiotherapy)	(Multiple) LASSO logistic regression to classify depression subgroups after treatment - included 185 variables collected before treatment - model selected 40 from all cross validation runs	NA	SignDiffer	TinnitusSpecific	Perceptual Characteristics	Loudness	TQ - question 7 'Most of the time the noises are fairly quiet'	Numerical score based on responding true, partly true, or not true - question 'Most of the time the noises are fairly quiet' (Hiller and Goebel, 1998)	SelfReport
PubMedSubProf	Yes	{Niemann, 2020 #1098}	U. Niemann, P. Brueggemann, B. Boecking, B. Mazurek and M. Spiliopoulou	2020	Development and internal validation of a depression severity prediction model for tinnitus patients based on questionnaire responses and socio-demographics	Scientific reports	Yes	1490	(Multiple) LASSO logistic regression	AprioriSubgrouping	Multimodal 7-day treatments program ( informational counselling, detailed ENT as well as psychosomatic and psychological diagnostics, cognitive-behaviour therapy interventions, relaxation exercises, and physiotherapy)	(Multiple) LASSO logistic regression to classify depression subgroups after treatment - included 185 variables collected before treatment - model selected 40 from all cross validation runs	NA	NonSignDiffer	TinnitusSpecific	Impact and Reactions	Impact on Emotion and Mental Health	TQ - question 8 'I worry that the noises will give me a nervous breakdown'	Numerical score based on responding true, partly true, or not true - question 'I worry that the noises will give me a nervous breakdown' (Hiller and Goebel, 1998)	SelfReport
PubMedSubProf	Yes	{Niemann, 2020 #1098}	U. Niemann, P. Brueggemann, B. Boecking, B. Mazurek and M. Spiliopoulou	2020	Development and internal validation of a depression severity prediction model for tinnitus patients based on questionnaire responses and socio-demographics	Scientific reports	Yes	1490	(Multiple) LASSO logistic regression	AprioriSubgrouping	Multimodal 7-day treatments program ( informational counselling, detailed ENT as well as psychosomatic and psychological diagnostics, cognitive-behaviour therapy interventions, relaxation exercises, and physiotherapy)	(Multiple) LASSO logistic regression to classify depression subgroups after treatment - included 185 variables collected before treatment - model selected 40 from all cross validation runs	NA	NonSignDiffer	TinnitusSpecific	Impact and Reactions	Impact on Hearing	TQ - question 9 'Because of the noises I have difficulty in telling where sounds are coming from'	Numerical score based on responding true, partly true, or not true - question 'Because of the noises I have difficulty in telling where sounds are coming from' (Hiller and Goebel, 1998)	SelfReport
PubMedSubProf	Yes	{Niemann, 2020 #1098}	U. Niemann, P. Brueggemann, B. Boecking, B. Mazurek and M. Spiliopoulou	2020	Development and internal validation of a depression severity prediction model for tinnitus patients based on questionnaire responses and socio-demographics	Scientific reports	Yes	1490	(Multiple) LASSO logistic regression	AprioriSubgrouping	Multimodal 7-day treatments program ( informational counselling, detailed ENT as well as psychosomatic and psychological diagnostics, cognitive-behaviour therapy interventions, relaxation exercises, and physiotherapy)	(Multiple) LASSO logistic regression to classify depression subgroups after treatment - included 185 variables collected before treatment - model selected 40 from all cross validation runs	NA	NonSignDiffer	TinnitusSpecific	Impact and Reactions	Impact on Emotion and Mental Health	TQ - question 10 'The way the noises sound is really unpleasant'	Numerical score based on responding true, partly true, or not true - question 'The way the noises sound is really unpleasant' (Hiller and Goebel, 1998)	SelfReport
PubMedSubProf	Yes	{Niemann, 2020 #1098}	U. Niemann, P. Brueggemann, B. Boecking, B. Mazurek and M. Spiliopoulou	2020	Development and internal validation of a depression severity prediction model for tinnitus patients based on questionnaire responses and socio-demographics	Scientific reports	Yes	1490	(Multiple) LASSO logistic regression	AprioriSubgrouping	Multimodal 7-day treatments program ( informational counselling, detailed ENT as well as psychosomatic and psychological diagnostics, cognitive-behaviour therapy interventions, relaxation exercises, and physiotherapy)	(Multiple) LASSO logistic regression to classify depression subgroups after treatment - included 185 variables collected before treatment - model selected 40 from all cross validation runs	NA	NonSignDiffer	TinnitusSpecific	Impact and Reactions	Intrusiveness and Ability to Ignore	TQ - question 11 'I feel I can never get away from the noises'	Numerical score based on responding true, partly true, or not true - question 'I feel I can never get away from the noises' (Hiller and Goebel, 1998)	SelfReport
PubMedSubProf	Yes	{Niemann, 2020 #1098}	U. Niemann, P. Brueggemann, B. Boecking, B. Mazurek and M. Spiliopoulou	2020	Development and internal validation of a depression severity prediction model for tinnitus patients based on questionnaire responses and socio-demographics	Scientific reports	Yes	1490	(Multiple) LASSO logistic regression	AprioriSubgrouping	Multimodal 7-day treatments program ( informational counselling, detailed ENT as well as psychosomatic and psychological diagnostics, cognitive-behaviour therapy interventions, relaxation exercises, and physiotherapy)	(Multiple) LASSO logistic regression to classify depression subgroups after treatment - included 185 variables collected before treatment - model selected 40 from all cross validation runs	NA	NonSignDiffer	TinnitusSpecific	Impact and Reactions	Impact on Sleep	TQ - question 12 'Because of the noises I wake up earlier in the morning'	Numerical score based on responding true, partly true, or not true - question 'Because of the noises I wake up earlier in the morning' (Hiller and Goebel, 1998)	SelfReport
PubMedSubProf	Yes	{Niemann, 2020 #1098}	U. Niemann, P. Brueggemann, B. Boecking, B. Mazurek and M. Spiliopoulou	2020	Development and internal validation of a depression severity prediction model for tinnitus patients based on questionnaire responses and socio-demographics	Scientific reports	Yes	1490	(Multiple) LASSO logistic regression	AprioriSubgrouping	Multimodal 7-day treatments program ( informational counselling, detailed ENT as well as psychosomatic and psychological diagnostics, cognitive-behaviour therapy interventions, relaxation exercises, and physiotherapy)	(Multiple) LASSO logistic regression to classify depression subgroups after treatment - included 185 variables collected before treatment - model selected 40 from all cross validation runs	NA	NonSignDiffer	TinnitusSpecific	Impact and Reactions	Impact on Emotion and Mental Health	TQ - question 13 'I worry whether I will be able to put up with this problem for ever'	Numerical score based on responding true, partly true, or not true - question 'I worry whether I will be able to put up with this problem for ever' (Hiller and Goebel, 1998)	SelfReport
PubMedSubProf	Yes	{Niemann, 2020 #1098}	U. Niemann, P. Brueggemann, B. Boecking, B. Mazurek and M. Spiliopoulou	2020	Development and internal validation of a depression severity prediction model for tinnitus patients based on questionnaire responses and socio-demographics	Scientific reports	Yes	1490	(Multiple) LASSO logistic regression	AprioriSubgrouping	Multimodal 7-day treatments program ( informational counselling, detailed ENT as well as psychosomatic and psychological diagnostics, cognitive-behaviour therapy interventions, relaxation exercises, and physiotherapy)	(Multiple) LASSO logistic regression to classify depression subgroups after treatment - included 185 variables collected before treatment - model selected 40 from all cross validation runs	NA	NonSignDiffer	TinnitusSpecific	Impact and Reactions	Impact on Hearing	TQ - question 14 'Because of the noises it is more difficult to listen to several people at once'	Numerical score based on responding true, partly true, or not true - question 'Because of the noises it is more difficult to listen to several people at once' (Hiller and Goebel, 1998)	SelfReport
PubMedSubProf	Yes	{Niemann, 2020 #1098}	U. Niemann, P. Brueggemann, B. Boecking, B. Mazurek and M. Spiliopoulou	2020	Development and internal validation of a depression severity prediction model for tinnitus patients based on questionnaire responses and socio-demographics	Scientific reports	Yes	1490	(Multiple) LASSO logistic regression	AprioriSubgrouping	Multimodal 7-day treatments program ( informational counselling, detailed ENT as well as psychosomatic and psychological diagnostics, cognitive-behaviour therapy interventions, relaxation exercises, and physiotherapy)	(Multiple) LASSO logistic regression to classify depression subgroups after treatment - included 185 variables collected before treatment - model selected 40 from all cross validation runs	NA	NonSignDiffer	TinnitusSpecific	Perceptual Characteristics	Loudness	TQ - question 15 'The noises are loud most of the time'	Numerical score based on responding true, partly true, or not true - question 'The noises are loud most of the time' (Hiller and Goebel, 1998)	SelfReport
PubMedSubProf	Yes	{Niemann, 2020 #1098}	U. Niemann, P. Brueggemann, B. Boecking, B. Mazurek and M. Spiliopoulou	2020	Development and internal validation of a depression severity prediction model for tinnitus patients based on questionnaire responses and socio-demographics	Scientific reports	Yes	1490	(Multiple) LASSO logistic regression	AprioriSubgrouping	Multimodal 7-day treatments program ( informational counselling, detailed ENT as well as psychosomatic and psychological diagnostics, cognitive-behaviour therapy interventions, relaxation exercises, and physiotherapy)	(Multiple) LASSO logistic regression to classify depression subgroups after treatment - included 185 variables collected before treatment - model selected 40 from all cross validation runs	NA	NonSignDiffer	TinnitusSpecific	Impact and Reactions	Impact on Emotion and Mental Health	TQ - question 16 'Because of the noises I worry that there is something seriously wrong with my body'	Numerical score based on responding true, partly true, or not true - question 'Because of the noises I worry that there is something seriously wrong with my body' (Hiller and Goebel, 1998)	SelfReport
PubMedSubProf	Yes	{Niemann, 2020 #1098}	U. Niemann, P. Brueggemann, B. Boecking, B. Mazurek and M. Spiliopoulou	2020	Development and internal validation of a depression severity prediction model for tinnitus patients based on questionnaire responses and socio-demographics	Scientific reports	Yes	1490	(Multiple) LASSO logistic regression	AprioriSubgrouping	Multimodal 7-day treatments program ( informational counselling, detailed ENT as well as psychosomatic and psychological diagnostics, cognitive-behaviour therapy interventions, relaxation exercises, and physiotherapy)	(Multiple) LASSO logistic regression to classify depression subgroups after treatment - included 185 variables collected before treatment - model selected 40 from all cross validation runs	NA	NonSignDiffer	TinnitusSpecific	Impact and Reactions	Impact on Emotion and Mental Health	TQ - question 17 'If the noises continue my life will not be worth living'	Numerical score based on responding true, partly true, or not true - question 'If the noises continue my life will not be worth living' (Hiller and Goebel, 1998)	SelfReport
PubMedSubProf	Yes	{Niemann, 2020 #1098}	U. Niemann, P. Brueggemann, B. Boecking, B. Mazurek and M. Spiliopoulou	2020	Development and internal validation of a depression severity prediction model for tinnitus patients based on questionnaire responses and socio-demographics	Scientific reports	Yes	1490	(Multiple) LASSO logistic regression	AprioriSubgrouping	Multimodal 7-day treatments program ( informational counselling, detailed ENT as well as psychosomatic and psychological diagnostics, cognitive-behaviour therapy interventions, relaxation exercises, and physiotherapy)	(Multiple) LASSO logistic regression to classify depression subgroups after treatment - included 185 variables collected before treatment - model selected 40 from all cross validation runs	NA	NonSignDiffer	TinnitusSpecific	Impact and Reactions	Impact on Emotion and Mental Health	TQ - question 18 'I have lost some of my confidence because of the noises'	Numerical score based on responding true, partly true, or not true - question 'I have lost some of my confidence because of the noises' (Hiller and Goebel, 1998)	SelfReport
PubMedSubProf	Yes	{Niemann, 2020 #1098}	U. Niemann, P. Brueggemann, B. Boecking, B. Mazurek and M. Spiliopoulou	2020	Development and internal validation of a depression severity prediction model for tinnitus patients based on questionnaire responses and socio-demographics	Scientific reports	Yes	1490	(Multiple) LASSO logistic regression	AprioriSubgrouping	Multimodal 7-day treatments program ( informational counselling, detailed ENT as well as psychosomatic and psychological diagnostics, cognitive-behaviour therapy interventions, relaxation exercises, and physiotherapy)	(Multiple) LASSO logistic regression to classify depression subgroups after treatment - included 185 variables collected before treatment - model selected 40 from all cross validation runs	NA	NonSignDiffer	TinnitusSpecific	Impact and Reactions	Impact on Emotion and Mental Health	TQ - question 19 'I wish someone understood what this problem is like'	Numerical score based on responding true, partly true, or not true - question 'I wish someone understood what this problem is like' (Hiller and Goebel, 1998)	SelfReport
PubMedSubProf	Yes	{Niemann, 2020 #1098}	U. Niemann, P. Brueggemann, B. Boecking, B. Mazurek and M. Spiliopoulou	2020	Development and internal validation of a depression severity prediction model for tinnitus patients based on questionnaire responses and socio-demographics	Scientific reports	Yes	1490	(Multiple) LASSO logistic regression	AprioriSubgrouping	Multimodal 7-day treatments program ( informational counselling, detailed ENT as well as psychosomatic and psychological diagnostics, cognitive-behaviour therapy interventions, relaxation exercises, and physiotherapy)	(Multiple) LASSO logistic regression to classify depression subgroups after treatment - included 185 variables collected before treatment - model selected 40 from all cross validation runs	NA	NonSignDiffer	TinnitusSpecific	Impact and Reactions	Impact on Concentration	TQ - question 20 'The noises distract me whatever I am doing'	Numerical score based on responding true, partly true, or not true - question 'The noises distract me whatever I am doing' (Hiller and Goebel, 1998)	SelfReport
PubMedSubProf	Yes	{Niemann, 2020 #1098}	U. Niemann, P. Brueggemann, B. Boecking, B. Mazurek and M. Spiliopoulou	2020	Development and internal validation of a depression severity prediction model for tinnitus patients based on questionnaire responses and socio-demographics	Scientific reports	Yes	1490	(Multiple) LASSO logistic regression	AprioriSubgrouping	Multimodal 7-day treatments program ( informational counselling, detailed ENT as well as psychosomatic and psychological diagnostics, cognitive-behaviour therapy interventions, relaxation exercises, and physiotherapy)	(Multiple) LASSO logistic regression to classify depression subgroups after treatment - included 185 variables collected before treatment - model selected 40 from all cross validation runs	NA	NonSignDiffer	TinnitusSpecific	Impact and Reactions	Impact on Emotion and Mental Health	TQ - question 21 'There is very little one can do to cope with the noises'	Numerical score based on responding true, partly true, or not true - question 'There is very little one can do to cope with the noises' (Hiller and Goebel, 1998)	SelfReport
PubMedSubProf	Yes	{Niemann, 2020 #1098}	U. Niemann, P. Brueggemann, B. Boecking, B. Mazurek and M. Spiliopoulou	2020	Development and internal validation of a depression severity prediction model for tinnitus patients based on questionnaire responses and socio-demographics	Scientific reports	Yes	1490	(Multiple) LASSO logistic regression	AprioriSubgrouping	Multimodal 7-day treatments program ( informational counselling, detailed ENT as well as psychosomatic and psychological diagnostics, cognitive-behaviour therapy interventions, relaxation exercises, and physiotherapy)	(Multiple) LASSO logistic regression to classify depression subgroups after treatment - included 185 variables collected before treatment - model selected 40 from all cross validation runs	NA	NonSignDiffer	TinnitusSpecific	Impact and Reactions	Impact on Somatic Sensations	TQ - question 22 'The noises sometimes give me a pain in the ear or head'	Numerical score based on responding true, partly true, or not true - question 'The noises sometimes give me a pain in the ear or head' (Hiller and Goebel, 1998)	SelfReport
PubMedSubProf	Yes	{Niemann, 2020 #1098}	U. Niemann, P. Brueggemann, B. Boecking, B. Mazurek and M. Spiliopoulou	2020	Development and internal validation of a depression severity prediction model for tinnitus patients based on questionnaire responses and socio-demographics	Scientific reports	Yes	1490	(Multiple) LASSO logistic regression	AprioriSubgrouping	Multimodal 7-day treatments program ( informational counselling, detailed ENT as well as psychosomatic and psychological diagnostics, cognitive-behaviour therapy interventions, relaxation exercises, and physiotherapy)	(Multiple) LASSO logistic regression to classify depression subgroups after treatment - included 185 variables collected before treatment - model selected 40 from all cross validation runs	NA	NonSignDiffer	TinnitusSpecific	Modulating Factors	Psychological Factors Effect	TQ - question 23 'When I feel low and pessimistic the noise seems worse'	Numerical score based on responding true, partly true, or not true - question 'When I feel low and pessimistic the noise seems worse' (Hiller and Goebel, 1998)	SelfReport
PubMedSubProf	Yes	{Niemann, 2020 #1098}	U. Niemann, P. Brueggemann, B. Boecking, B. Mazurek and M. Spiliopoulou	2020	Development and internal validation of a depression severity prediction model for tinnitus patients based on questionnaire responses and socio-demographics	Scientific reports	Yes	1490	(Multiple) LASSO logistic regression	AprioriSubgrouping	Multimodal 7-day treatments program ( informational counselling, detailed ENT as well as psychosomatic and psychological diagnostics, cognitive-behaviour therapy interventions, relaxation exercises, and physiotherapy)	(Multiple) LASSO logistic regression to classify depression subgroups after treatment - included 185 variables collected before treatment - model selected 40 from all cross validation runs	NA	NonSignDiffer	TinnitusSpecific	Impact and Reactions	Impact on Emotion and Mental Health	TQ - question 24 'I am more irritable with my family and friends because of the noises'	Numerical score based on responding true, partly true, or not true - question 'I am more irritable with my family and friends because of the noises' (Hiller and Goebel, 1998)	SelfReport
PubMedSubProf	Yes	{Niemann, 2020 #1098}	U. Niemann, P. Brueggemann, B. Boecking, B. Mazurek and M. Spiliopoulou	2020	Development and internal validation of a depression severity prediction model for tinnitus patients based on questionnaire responses and socio-demographics	Scientific reports	Yes	1490	(Multiple) LASSO logistic regression	AprioriSubgrouping	Multimodal 7-day treatments program ( informational counselling, detailed ENT as well as psychosomatic and psychological diagnostics, cognitive-behaviour therapy interventions, relaxation exercises, and physiotherapy)	(Multiple) LASSO logistic regression to classify depression subgroups after treatment - included 185 variables collected before treatment - model selected 40 from all cross validation runs	NA	NonSignDiffer	TinnitusSpecific	Impact and Reactions	Impact on Somatic Sensations	TQ - question 25 'Because of the noises I have tension in the muscles of my head and neck'	Numerical score based on responding true, partly true, or not true - question 'Because of the noises I have tension in the muscles of my head and neck' (Hiller and Goebel, 1998)	SelfReport
PubMedSubProf	Yes	{Niemann, 2020 #1098}	U. Niemann, P. Brueggemann, B. Boecking, B. Mazurek and M. Spiliopoulou	2020	Development and internal validation of a depression severity prediction model for tinnitus patients based on questionnaire responses and socio-demographics	Scientific reports	Yes	1490	(Multiple) LASSO logistic regression	AprioriSubgrouping	Multimodal 7-day treatments program ( informational counselling, detailed ENT as well as psychosomatic and psychological diagnostics, cognitive-behaviour therapy interventions, relaxation exercises, and physiotherapy)	(Multiple) LASSO logistic regression to classify depression subgroups after treatment - included 185 variables collected before treatment - model selected 40 from all cross validation runs	NA	NonSignDiffer	TinnitusSpecific	Impact and Reactions	Impact on Hearing	TQ - question 26 'Because of the noises other people’s voices sound distorted to me'	Numerical score based on responding true, partly true, or not true - question 'Because of the noises other people’s voices sound distorted to me' (Hiller and Goebel, 1998)	SelfReport
PubMedSubProf	Yes	{Niemann, 2020 #1098}	U. Niemann, P. Brueggemann, B. Boecking, B. Mazurek and M. Spiliopoulou	2020	Development and internal validation of a depression severity prediction model for tinnitus patients based on questionnaire responses and socio-demographics	Scientific reports	Yes	1490	(Multiple) LASSO logistic regression	AprioriSubgrouping	Multimodal 7-day treatments program ( informational counselling, detailed ENT as well as psychosomatic and psychological diagnostics, cognitive-behaviour therapy interventions, relaxation exercises, and physiotherapy)	(Multiple) LASSO logistic regression to classify depression subgroups after treatment - included 185 variables collected before treatment - model selected 40 from all cross validation runs	NA	NonSignDiffer	TinnitusSpecific	Impact and Reactions	Impact on Emotion and Mental Health	TQ - question 27 'It will be dreadful if these noises never go away'	Numerical score based on responding true, partly true, or not true - question 'It will be dreadful if these noises never go away' (Hiller and Goebel, 1998)	SelfReport
PubMedSubProf	Yes	{Niemann, 2020 #1098}	U. Niemann, P. Brueggemann, B. Boecking, B. Mazurek and M. Spiliopoulou	2020	Development and internal validation of a depression severity prediction model for tinnitus patients based on questionnaire responses and socio-demographics	Scientific reports	Yes	1490	(Multiple) LASSO logistic regression	AprioriSubgrouping	Multimodal 7-day treatments program ( informational counselling, detailed ENT as well as psychosomatic and psychological diagnostics, cognitive-behaviour therapy interventions, relaxation exercises, and physiotherapy)	(Multiple) LASSO logistic regression to classify depression subgroups after treatment - included 185 variables collected before treatment - model selected 40 from all cross validation runs	NA	NonSignDiffer	TinnitusSpecific	Impact and Reactions	Impact on Emotion and Mental Health	TQ - question 28 'I worry that the noises might damage my physical health'	Numerical score based on responding true, partly true, or not true - question 'I worry that the noises might damage my physical health' (Hiller and Goebel, 1998)	SelfReport
PubMedSubProf	Yes	{Niemann, 2020 #1098}	U. Niemann, P. Brueggemann, B. Boecking, B. Mazurek and M. Spiliopoulou	2020	Development and internal validation of a depression severity prediction model for tinnitus patients based on questionnaire responses and socio-demographics	Scientific reports	Yes	1490	(Multiple) LASSO logistic regression	AprioriSubgrouping	Multimodal 7-day treatments program ( informational counselling, detailed ENT as well as psychosomatic and psychological diagnostics, cognitive-behaviour therapy interventions, relaxation exercises, and physiotherapy)	(Multiple) LASSO logistic regression to classify depression subgroups after treatment - included 185 variables collected before treatment - model selected 40 from all cross validation runs	NA	NonSignDiffer	TinnitusSpecific	Impact and Reactions	Impact on Somatic Sensations	TQ - question 29 'The noise seems to go right through my head'	Numerical score based on responding true, partly true, or not true - question 'The noise seems to go right through my head' (Hiller and Goebel, 1998)	SelfReport
PubMedSubProf	Yes	{Niemann, 2020 #1098}	U. Niemann, P. Brueggemann, B. Boecking, B. Mazurek and M. Spiliopoulou	2020	Development and internal validation of a depression severity prediction model for tinnitus patients based on questionnaire responses and socio-demographics	Scientific reports	Yes	1490	(Multiple) LASSO logistic regression	AprioriSubgrouping	Multimodal 7-day treatments program ( informational counselling, detailed ENT as well as psychosomatic and psychological diagnostics, cognitive-behaviour therapy interventions, relaxation exercises, and physiotherapy)	(Multiple) LASSO logistic regression to classify depression subgroups after treatment - included 185 variables collected before treatment - model selected 40 from all cross validation runs	NA	NonSignDiffer	TinnitusSpecific	Impact and Reactions	Impact on Emotion and Mental Health	TQ - question 30 'Almost all my problems are caused by these noises'	Numerical score based on responding true, partly true, or not true - question 'Almost all my problems are caused by these noises' (Hiller and Goebel, 1998)	SelfReport
PubMedSubProf	Yes	{Niemann, 2020 #1098}	U. Niemann, P. Brueggemann, B. Boecking, B. Mazurek and M. Spiliopoulou	2020	Development and internal validation of a depression severity prediction model for tinnitus patients based on questionnaire responses and socio-demographics	Scientific reports	Yes	1490	(Multiple) LASSO logistic regression	AprioriSubgrouping	Multimodal 7-day treatments program ( informational counselling, detailed ENT as well as psychosomatic and psychological diagnostics, cognitive-behaviour therapy interventions, relaxation exercises, and physiotherapy)	(Multiple) LASSO logistic regression to classify depression subgroups after treatment - included 185 variables collected before treatment - model selected 40 from all cross validation runs	NA	NonSignDiffer	TinnitusSpecific	Impact and Reactions	Impact on Sleep	TQ - question 31 'Sleep is my main problem'	Numerical score based on responding true, partly true, or not true - question 'Sleep is my main problem' (Hiller and Goebel, 1998)	SelfReport
PubMedSubProf	Yes	{Niemann, 2020 #1098}	U. Niemann, P. Brueggemann, B. Boecking, B. Mazurek and M. Spiliopoulou	2020	Development and internal validation of a depression severity prediction model for tinnitus patients based on questionnaire responses and socio-demographics	Scientific reports	Yes	1490	(Multiple) LASSO logistic regression	AprioriSubgrouping	Multimodal 7-day treatments program ( informational counselling, detailed ENT as well as psychosomatic and psychological diagnostics, cognitive-behaviour therapy interventions, relaxation exercises, and physiotherapy)	(Multiple) LASSO logistic regression to classify depression subgroups after treatment - included 185 variables collected before treatment - model selected 40 from all cross validation runs	NA	NonSignDiffer	TinnitusSpecific	Impact and Reactions	Impact on Emotion and Mental Health	TQ - question 32 'It’s the way you think about the noise - NOT the noise itself which makes you upset'	Numerical score based on responding true, partly true, or not true - question 'It’s the way you think about the noise - NOT the noise itself which makes you upset' (Hiller and Goebel, 1998)	SelfReport
PubMedSubProf	Yes	{Niemann, 2020 #1098}	U. Niemann, P. Brueggemann, B. Boecking, B. Mazurek and M. Spiliopoulou	2020	Development and internal validation of a depression severity prediction model for tinnitus patients based on questionnaire responses and socio-demographics	Scientific reports	Yes	1490	(Multiple) LASSO logistic regression	AprioriSubgrouping	Multimodal 7-day treatments program ( informational counselling, detailed ENT as well as psychosomatic and psychological diagnostics, cognitive-behaviour therapy interventions, relaxation exercises, and physiotherapy)	(Multiple) LASSO logistic regression to classify depression subgroups after treatment - included 185 variables collected before treatment - model selected 40 from all cross validation runs	NA	NonSignDiffer	TinnitusSpecific	Impact and Reactions	Impact on Hearing	TQ - question 33 'I have more difficulty following a conversation because of the noises'	Numerical score based on responding true, partly true, or not true - question 'I have more difficulty following a conversation because of the noises' (Hiller and Goebel, 1998)	SelfReport
PubMedSubProf	Yes	{Niemann, 2020 #1098}	U. Niemann, P. Brueggemann, B. Boecking, B. Mazurek and M. Spiliopoulou	2020	Development and internal validation of a depression severity prediction model for tinnitus patients based on questionnaire responses and socio-demographics	Scientific reports	Yes	1490	(Multiple) LASSO logistic regression	AprioriSubgrouping	Multimodal 7-day treatments program ( informational counselling, detailed ENT as well as psychosomatic and psychological diagnostics, cognitive-behaviour therapy interventions, relaxation exercises, and physiotherapy)	(Multiple) LASSO logistic regression to classify depression subgroups after treatment - included 185 variables collected before treatment - model selected 40 from all cross validation runs	NA	NonSignDiffer	TinnitusSpecific	Impact and Reactions	Impact on Emotion and Mental Health	TQ - question 34 'I find it harder to relax because of the noises'	Numerical score based on responding true, partly true, or not true - question 'I find it harder to relax because of the noises' (Hiller and Goebel, 1998)	SelfReport
PubMedSubProf	Yes	{Niemann, 2020 #1098}	U. Niemann, P. Brueggemann, B. Boecking, B. Mazurek and M. Spiliopoulou	2020	Development and internal validation of a depression severity prediction model for tinnitus patients based on questionnaire responses and socio-demographics	Scientific reports	Yes	1490	(Multiple) LASSO logistic regression	AprioriSubgrouping	Multimodal 7-day treatments program ( informational counselling, detailed ENT as well as psychosomatic and psychological diagnostics, cognitive-behaviour therapy interventions, relaxation exercises, and physiotherapy)	(Multiple) LASSO logistic regression to classify depression subgroups after treatment - included 185 variables collected before treatment - model selected 40 from all cross validation runs	NA	NonSignDiffer	TinnitusSpecific	Impact and Reactions	Intrusiveness and Ability to Ignore	TQ - question 35 'My noises are often so bad that I cannot ignore them'	Numerical score based on responding true, partly true, or not true - question 'My noises are often so bad that I cannot ignore them' (Hiller and Goebel, 1998)	SelfReport
PubMedSubProf	Yes	{Niemann, 2020 #1098}	U. Niemann, P. Brueggemann, B. Boecking, B. Mazurek and M. Spiliopoulou	2020	Development and internal validation of a depression severity prediction model for tinnitus patients based on questionnaire responses and socio-demographics	Scientific reports	Yes	1490	(Multiple) LASSO logistic regression	AprioriSubgrouping	Multimodal 7-day treatments program ( informational counselling, detailed ENT as well as psychosomatic and psychological diagnostics, cognitive-behaviour therapy interventions, relaxation exercises, and physiotherapy)	(Multiple) LASSO logistic regression to classify depression subgroups after treatment - included 185 variables collected before treatment - model selected 40 from all cross validation runs	NA	NonSignDiffer	TinnitusSpecific	Impact and Reactions	Impact on Sleep	TQ - question 36 'It takes me longer to get to sleep because of the noises'	Numerical score based on responding true, partly true, or not true - question 'It takes me longer to get to sleep because of the noises' (Hiller and Goebel, 1998)	SelfReport
PubMedSubProf	Yes	{Niemann, 2020 #1098}	U. Niemann, P. Brueggemann, B. Boecking, B. Mazurek and M. Spiliopoulou	2020	Development and internal validation of a depression severity prediction model for tinnitus patients based on questionnaire responses and socio-demographics	Scientific reports	Yes	1490	(Multiple) LASSO logistic regression	AprioriSubgrouping	Multimodal 7-day treatments program ( informational counselling, detailed ENT as well as psychosomatic and psychological diagnostics, cognitive-behaviour therapy interventions, relaxation exercises, and physiotherapy)	(Multiple) LASSO logistic regression to classify depression subgroups after treatment - included 185 variables collected before treatment - model selected 40 from all cross validation runs	NA	NonSignDiffer	TinnitusSpecific	Impact and Reactions	Impact on Emotion and Mental Health	TQ - question 37 'I sometimes get very angry when I think about having the noises'	Numerical score based on responding true, partly true, or not true - question 'I sometimes get very angry when I think about having the noises' (Hiller and Goebel, 1998)	SelfReport
PubMedSubProf	Yes	{Niemann, 2020 #1098}	U. Niemann, P. Brueggemann, B. Boecking, B. Mazurek and M. Spiliopoulou	2020	Development and internal validation of a depression severity prediction model for tinnitus patients based on questionnaire responses and socio-demographics	Scientific reports	Yes	1490	(Multiple) LASSO logistic regression	AprioriSubgrouping	Multimodal 7-day treatments program ( informational counselling, detailed ENT as well as psychosomatic and psychological diagnostics, cognitive-behaviour therapy interventions, relaxation exercises, and physiotherapy)	(Multiple) LASSO logistic regression to classify depression subgroups after treatment - included 185 variables collected before treatment - model selected 40 from all cross validation runs	NA	NonSignDiffer	TinnitusSpecific	Impact and Reactions	Impact on Hearing	TQ - question 38 'I find it harder to use the telephone because of the noises'	Numerical score based on responding true, partly true, or not true - question 'I find it harder to use the telephone because of the noises' (Hiller and Goebel, 1998)	SelfReport
PubMedSubProf	Yes	{Niemann, 2020 #1098}	U. Niemann, P. Brueggemann, B. Boecking, B. Mazurek and M. Spiliopoulou	2020	Development and internal validation of a depression severity prediction model for tinnitus patients based on questionnaire responses and socio-demographics	Scientific reports	Yes	1490	(Multiple) LASSO logistic regression	AprioriSubgrouping	Multimodal 7-day treatments program ( informational counselling, detailed ENT as well as psychosomatic and psychological diagnostics, cognitive-behaviour therapy interventions, relaxation exercises, and physiotherapy)	(Multiple) LASSO logistic regression to classify depression subgroups after treatment - included 185 variables collected before treatment - model selected 40 from all cross validation runs	NA	NonSignDiffer	TinnitusSpecific	Impact and Reactions	Impact on Emotion and Mental Health	TQ - question 39 'I am more liable to feel low because of the noises'	Numerical score based on responding true, partly true, or not true - question 'I am more liable to feel low because of the noises' (Hiller and Goebel, 1998)	SelfReport
PubMedSubProf	Yes	{Niemann, 2020 #1098}	U. Niemann, P. Brueggemann, B. Boecking, B. Mazurek and M. Spiliopoulou	2020	Development and internal validation of a depression severity prediction model for tinnitus patients based on questionnaire responses and socio-demographics	Scientific reports	Yes	1490	(Multiple) LASSO logistic regression	AprioriSubgrouping	Multimodal 7-day treatments program ( informational counselling, detailed ENT as well as psychosomatic and psychological diagnostics, cognitive-behaviour therapy interventions, relaxation exercises, and physiotherapy)	(Multiple) LASSO logistic regression to classify depression subgroups after treatment - included 185 variables collected before treatment - model selected 40 from all cross validation runs	NA	SignDiffer	TinnitusSpecific	Impact and Reactions	Intrusiveness and Ability to Ignore	TQ - question 40 'I am able to forget about the noises when I am doing something interesting'	Numerical score based on responding true, partly true, or not true - question 'I am able to forget about the noises when I am doing something interesting' (Hiller and Goebel, 1998)	SelfReport
PubMedSubProf	Yes	{Niemann, 2020 #1098}	U. Niemann, P. Brueggemann, B. Boecking, B. Mazurek and M. Spiliopoulou	2020	Development and internal validation of a depression severity prediction model for tinnitus patients based on questionnaire responses and socio-demographics	Scientific reports	Yes	1490	(Multiple) LASSO logistic regression	AprioriSubgrouping	Multimodal 7-day treatments program ( informational counselling, detailed ENT as well as psychosomatic and psychological diagnostics, cognitive-behaviour therapy interventions, relaxation exercises, and physiotherapy)	(Multiple) LASSO logistic regression to classify depression subgroups after treatment - included 185 variables collected before treatment - model selected 40 from all cross validation runs	NA	SignDiffer	TinnitusSpecific	Impact and Reactions	Impact on Emotion and Mental Health	TQ - question 41 'Because of the noises life seems to be getting on top of me'	Numerical score based on responding true, partly true, or not true - question 'Because of the noises life seems to be getting on top of me' (Hiller and Goebel, 1998)	SelfReport
PubMedSubProf	Yes	{Niemann, 2020 #1098}	U. Niemann, P. Brueggemann, B. Boecking, B. Mazurek and M. Spiliopoulou	2020	Development and internal validation of a depression severity prediction model for tinnitus patients based on questionnaire responses and socio-demographics	Scientific reports	Yes	1490	(Multiple) LASSO logistic regression	AprioriSubgrouping	Multimodal 7-day treatments program ( informational counselling, detailed ENT as well as psychosomatic and psychological diagnostics, cognitive-behaviour therapy interventions, relaxation exercises, and physiotherapy)	(Multiple) LASSO logistic regression to classify depression subgroups after treatment - included 185 variables collected before treatment - model selected 40 from all cross validation runs	NA	NonSignDiffer	NonTinnitusSpecific	Mental Health	Personality and Coping Strategies	TQ - question 42 'I have always been sensitive about trouble with my ears'	Numerical score based on responding true, partly true, or not true - question 'I have always been sensitive about trouble with my ears' (Hiller and Goebel, 1998)	SelfReport
PubMedSubProf	Yes	{Niemann, 2020 #1098}	U. Niemann, P. Brueggemann, B. Boecking, B. Mazurek and M. Spiliopoulou	2020	Development and internal validation of a depression severity prediction model for tinnitus patients based on questionnaire responses and socio-demographics	Scientific reports	Yes	1490	(Multiple) LASSO logistic regression	AprioriSubgrouping	Multimodal 7-day treatments program ( informational counselling, detailed ENT as well as psychosomatic and psychological diagnostics, cognitive-behaviour therapy interventions, relaxation exercises, and physiotherapy)	(Multiple) LASSO logistic regression to classify depression subgroups after treatment - included 185 variables collected before treatment - model selected 40 from all cross validation runs	NA	NonSignDiffer	TinnitusSpecific	Impact and Reactions	Impact on Emotion and Mental Health	TQ - question 43 'I often think about whether the noises will ever go away'	Numerical score based on responding true, partly true, or not true - question 'I often think about whether the noises will ever go away' (Hiller and Goebel, 1998)	SelfReport
PubMedSubProf	Yes	{Niemann, 2020 #1098}	U. Niemann, P. Brueggemann, B. Boecking, B. Mazurek and M. Spiliopoulou	2020	Development and internal validation of a depression severity prediction model for tinnitus patients based on questionnaire responses and socio-demographics	Scientific reports	Yes	1490	(Multiple) LASSO logistic regression	AprioriSubgrouping	Multimodal 7-day treatments program ( informational counselling, detailed ENT as well as psychosomatic and psychological diagnostics, cognitive-behaviour therapy interventions, relaxation exercises, and physiotherapy)	(Multiple) LASSO logistic regression to classify depression subgroups after treatment - included 185 variables collected before treatment - model selected 40 from all cross validation runs	NA	NonSignDiffer	TinnitusSpecific	Impact and Reactions	Impact on Emotion and Mental Health	TQ - question 44 'I can imagine coping with the noises'	Numerical score based on responding true, partly true, or not true - question 'I can imagine coping with the noises' (Hiller and Goebel, 1998)	SelfReport
PubMedSubProf	Yes	{Niemann, 2020 #1098}	U. Niemann, P. Brueggemann, B. Boecking, B. Mazurek and M. Spiliopoulou	2020	Development and internal validation of a depression severity prediction model for tinnitus patients based on questionnaire responses and socio-demographics	Scientific reports	Yes	1490	(Multiple) LASSO logistic regression	AprioriSubgrouping	Multimodal 7-day treatments program ( informational counselling, detailed ENT as well as psychosomatic and psychological diagnostics, cognitive-behaviour therapy interventions, relaxation exercises, and physiotherapy)	(Multiple) LASSO logistic regression to classify depression subgroups after treatment - included 185 variables collected before treatment - model selected 40 from all cross validation runs	NA	NonSignDiffer	TinnitusSpecific	Impact and Reactions	Intrusiveness and Ability to Ignore	TQ - question 45 'The noises never ’let up’'	Numerical score based on responding true, partly true, or not true - question 'The noises never ’let up’' (Hiller and Goebel, 1998)	SelfReport
PubMedSubProf	Yes	{Niemann, 2020 #1098}	U. Niemann, P. Brueggemann, B. Boecking, B. Mazurek and M. Spiliopoulou	2020	Development and internal validation of a depression severity prediction model for tinnitus patients based on questionnaire responses and socio-demographics	Scientific reports	Yes	1490	(Multiple) LASSO logistic regression	AprioriSubgrouping	Multimodal 7-day treatments program ( informational counselling, detailed ENT as well as psychosomatic and psychological diagnostics, cognitive-behaviour therapy interventions, relaxation exercises, and physiotherapy)	(Multiple) LASSO logistic regression to classify depression subgroups after treatment - included 185 variables collected before treatment - model selected 40 from all cross validation runs	NA	NonSignDiffer	TinnitusSpecific	Impact and Reactions	Impact on Emotion and Mental Health	TQ - question 46 'A stronger person might be better at accepting this problem'	Numerical score based on responding true, partly true, or not true - question 'A stronger person might be better at accepting this problem' (Hiller and Goebel, 1998)	SelfReport
PubMedSubProf	Yes	{Niemann, 2020 #1098}	U. Niemann, P. Brueggemann, B. Boecking, B. Mazurek and M. Spiliopoulou	2020	Development and internal validation of a depression severity prediction model for tinnitus patients based on questionnaire responses and socio-demographics	Scientific reports	Yes	1490	(Multiple) LASSO logistic regression	AprioriSubgrouping	Multimodal 7-day treatments program ( informational counselling, detailed ENT as well as psychosomatic and psychological diagnostics, cognitive-behaviour therapy interventions, relaxation exercises, and physiotherapy)	(Multiple) LASSO logistic regression to classify depression subgroups after treatment - included 185 variables collected before treatment - model selected 40 from all cross validation runs	NA	SignDiffer	TinnitusSpecific	Impact and Reactions	Impact on Emotion and Mental Health	TQ - question 47 'I am a victim of my noises'	Numerical score based on responding true, partly true, or not true - question 'I am a victim of my noises' (Hiller and Goebel, 1998)	SelfReport
PubMedSubProf	Yes	{Niemann, 2020 #1098}	U. Niemann, P. Brueggemann, B. Boecking, B. Mazurek and M. Spiliopoulou	2020	Development and internal validation of a depression severity prediction model for tinnitus patients based on questionnaire responses and socio-demographics	Scientific reports	Yes	1490	(Multiple) LASSO logistic regression	AprioriSubgrouping	Multimodal 7-day treatments program ( informational counselling, detailed ENT as well as psychosomatic and psychological diagnostics, cognitive-behaviour therapy interventions, relaxation exercises, and physiotherapy)	(Multiple) LASSO logistic regression to classify depression subgroups after treatment - included 185 variables collected before treatment - model selected 40 from all cross validation runs	NA	NonSignDiffer	TinnitusSpecific	Impact and Reactions	Impact on Concentration	TQ - question 48 'The noises have affected my concentration'	Numerical score based on responding true, partly true, or not true - question 'The noises have affected my concentration' (Hiller and Goebel, 1998)	SelfReport
PubMedSubProf	Yes	{Niemann, 2020 #1098}	U. Niemann, P. Brueggemann, B. Boecking, B. Mazurek and M. Spiliopoulou	2020	Development and internal validation of a depression severity prediction model for tinnitus patients based on questionnaire responses and socio-demographics	Scientific reports	Yes	1490	(Multiple) LASSO logistic regression	AprioriSubgrouping	Multimodal 7-day treatments program ( informational counselling, detailed ENT as well as psychosomatic and psychological diagnostics, cognitive-behaviour therapy interventions, relaxation exercises, and physiotherapy)	(Multiple) LASSO logistic regression to classify depression subgroups after treatment - included 185 variables collected before treatment - model selected 40 from all cross validation runs	NA	SignDiffer	TinnitusSpecific	Impact and Reactions	Acceptance	TQ - question 49 'The noises are one of those problems in life you have to live with'	Numerical score based on responding true, partly true, or not true - question 'The noises are one of those problems in life you have to live with' (Hiller and Goebel, 1998)	SelfReport
PubMedSubProf	Yes	{Niemann, 2020 #1098}	U. Niemann, P. Brueggemann, B. Boecking, B. Mazurek and M. Spiliopoulou	2020	Development and internal validation of a depression severity prediction model for tinnitus patients based on questionnaire responses and socio-demographics	Scientific reports	Yes	1490	(Multiple) LASSO logistic regression	AprioriSubgrouping	Multimodal 7-day treatments program ( informational counselling, detailed ENT as well as psychosomatic and psychological diagnostics, cognitive-behaviour therapy interventions, relaxation exercises, and physiotherapy)	(Multiple) LASSO logistic regression to classify depression subgroups after treatment - included 185 variables collected before treatment - model selected 40 from all cross validation runs	NA	SignDiffer	TinnitusSpecific	Impact and Reactions	Impact on Hearing	TQ - question 50 'Because of the noises I am unable to enjoy the radio or television'	Numerical score based on responding true, partly true, or not true - question 'Because of the noises I am unable to enjoy the radio or television' (Hiller and Goebel, 1998)	SelfReport
PubMedSubProf	Yes	{Niemann, 2020 #1098}	U. Niemann, P. Brueggemann, B. Boecking, B. Mazurek and M. Spiliopoulou	2020	Development and internal validation of a depression severity prediction model for tinnitus patients based on questionnaire responses and socio-demographics	Scientific reports	Yes	1490	(Multiple) LASSO logistic regression	AprioriSubgrouping	Multimodal 7-day treatments program ( informational counselling, detailed ENT as well as psychosomatic and psychological diagnostics, cognitive-behaviour therapy interventions, relaxation exercises, and physiotherapy)	(Multiple) LASSO logistic regression to classify depression subgroups after treatment - included 185 variables collected before treatment - model selected 40 from all cross validation runs	NA	SignDiffer	TinnitusSpecific	Impact and Reactions	Impact on Somatic Sensations	TQ - question 51 'The noises sometimes produce a bad headache'	Numerical score based on responding true, partly true, or not true - question 'The noises sometimes produce a bad headache' (Hiller and Goebel, 1998)	SelfReport
PubMedSubProf	Yes	{Niemann, 2020 #1098}	U. Niemann, P. Brueggemann, B. Boecking, B. Mazurek and M. Spiliopoulou	2020	Development and internal validation of a depression severity prediction model for tinnitus patients based on questionnaire responses and socio-demographics	Scientific reports	Yes	1490	(Multiple) LASSO logistic regression	AprioriSubgrouping	Multimodal 7-day treatments program ( informational counselling, detailed ENT as well as psychosomatic and psychological diagnostics, cognitive-behaviour therapy interventions, relaxation exercises, and physiotherapy)	(Multiple) LASSO logistic regression to classify depression subgroups after treatment - included 185 variables collected before treatment - model selected 40 from all cross validation runs	NA	NonSignDiffer	NonTinnitusSpecific	Other Symptoms and Conditions	Sleep Problems	TQ - question 52 'I have always been a light sleeper'	Numerical score based on responding true, partly true, or not true - question 'I have always been a light sleeper' (Hiller and Goebel, 1998)	SelfReport
PubMedSubProf	Yes	{Niemann, 2020 #1098}	U. Niemann, P. Brueggemann, B. Boecking, B. Mazurek and M. Spiliopoulou	2020	Development and internal validation of a depression severity prediction model for tinnitus patients based on questionnaire responses and socio-demographics	Scientific reports	Yes	1490	(Multiple) LASSO logistic regression	AprioriSubgrouping	Multimodal 7-day treatments program ( informational counselling, detailed ENT as well as psychosomatic and psychological diagnostics, cognitive-behaviour therapy interventions, relaxation exercises, and physiotherapy)	(Multiple) LASSO logistic regression to classify depression subgroups after treatment - included 6 variables using a feature selection process	NA	SubgroupingVar	NonTinnitusSpecific	Mental Health	Depressive Symptoms	Score from ADSL - long form after treatment	Categorical 2 groups: 1.Subclinical depression, 2. Clinical depression. Details: Subgroups based on dichotomising the ADSL - long form. Subclinical if score 0–15 and clinical if score 16–60. (Hautzinger and Bailer, 2002)	SelfReport
PubMedSubProf	Yes	{Niemann, 2020 #1098}	U. Niemann, P. Brueggemann, B. Boecking, B. Mazurek and M. Spiliopoulou	2020	Development and internal validation of a depression severity prediction model for tinnitus patients based on questionnaire responses and socio-demographics	Scientific reports	Yes	1490	(Multiple) LASSO logistic regression	AprioriSubgrouping	Multimodal 7-day treatments program ( informational counselling, detailed ENT as well as psychosomatic and psychological diagnostics, cognitive-behaviour therapy interventions, relaxation exercises, and physiotherapy)	(Multiple) LASSO logistic regression to classify depression subgroups after treatment - included 6 variables using a feature selection process	NA	SignDiffer	TinnitusSpecific	Impact and Reactions	Overall Severity	TQ total score	Numerical (Hiller and Goebel, 1998)	SelfReport
PubMedSubProf	Yes	{Niemann, 2020 #1098}	U. Niemann, P. Brueggemann, B. Boecking, B. Mazurek and M. Spiliopoulou	2020	Development and internal validation of a depression severity prediction model for tinnitus patients based on questionnaire responses and socio-demographics	Scientific reports	Yes	1490	(Multiple) LASSO logistic regression	AprioriSubgrouping	Multimodal 7-day treatments program ( informational counselling, detailed ENT as well as psychosomatic and psychological diagnostics, cognitive-behaviour therapy interventions, relaxation exercises, and physiotherapy)	(Multiple) LASSO logistic regression to classify depression subgroups after treatment - included 6 variables using a feature selection process	NA	SignDiffer	NonTinnitusSpecific	Mental Health	Stress-related Symptoms	PSQ - total score	Numerical from PSQ	SelfReport
PubMedSubProf	Yes	{Niemann, 2020 #1098}	U. Niemann, P. Brueggemann, B. Boecking, B. Mazurek and M. Spiliopoulou	2020	Development and internal validation of a depression severity prediction model for tinnitus patients based on questionnaire responses and socio-demographics	Scientific reports	Yes	1490	(Multiple) LASSO logistic regression	AprioriSubgrouping	Multimodal 7-day treatments program ( informational counselling, detailed ENT as well as psychosomatic and psychological diagnostics, cognitive-behaviour therapy interventions, relaxation exercises, and physiotherapy)	(Multiple) LASSO logistic regression to classify depression subgroups after treatment - included 6 variables using a feature selection process	NA	SignDiffer	NonTinnitusSpecific	Mental Health	Stress-related Symptoms	PSQ - demand score	Numerical from PSQ	SelfReport
PubMedSubProf	Yes	{Niemann, 2020 #1098}	U. Niemann, P. Brueggemann, B. Boecking, B. Mazurek and M. Spiliopoulou	2020	Development and internal validation of a depression severity prediction model for tinnitus patients based on questionnaire responses and socio-demographics	Scientific reports	Yes	1490	(Multiple) LASSO logistic regression	AprioriSubgrouping	Multimodal 7-day treatments program ( informational counselling, detailed ENT as well as psychosomatic and psychological diagnostics, cognitive-behaviour therapy interventions, relaxation exercises, and physiotherapy)	(Multiple) LASSO logistic regression to classify depression subgroups after treatment - included 6 variables using a feature selection process	NA	SignDiffer	NonTinnitusSpecific	Mental Health	Depressive Symptoms	ADSL question 7	Categorical - question “During the past week I felt that everything I did was an effort.” (Radloff, 1977; Hautzinger and Bailer, 2002)	SelfReport
PubMedSubProf	Yes	{Niemann, 2020 #1098}	U. Niemann, P. Brueggemann, B. Boecking, B. Mazurek and M. Spiliopoulou	2020	Development and internal validation of a depression severity prediction model for tinnitus patients based on questionnaire responses and socio-demographics	Scientific reports	Yes	1490	(Multiple) LASSO logistic regression	AprioriSubgrouping	Multimodal 7-day treatments program ( informational counselling, detailed ENT as well as psychosomatic and psychological diagnostics, cognitive-behaviour therapy interventions, relaxation exercises, and physiotherapy)	(Multiple) LASSO logistic regression to classify depression subgroups after treatment - included 6 variables using a feature selection process	NA	SignDiffer	NonTinnitusSpecific	Mental Health	Depressive Symptoms	ADSL question 10	Categorical - question “During the past week I felt fearful.” (Radloff, 1977; Hautzinger and Bailer, 2002)	SelfReport
PubMedSubProf	Yes	{Niemann, 2020 #1098}	U. Niemann, P. Brueggemann, B. Boecking, B. Mazurek and M. Spiliopoulou	2020	Development and internal validation of a depression severity prediction model for tinnitus patients based on questionnaire responses and socio-demographics	Scientific reports	Yes	1490	(Multiple) LASSO logistic regression	AprioriSubgrouping	Multimodal 7-day treatments program ( informational counselling, detailed ENT as well as psychosomatic and psychological diagnostics, cognitive-behaviour therapy interventions, relaxation exercises, and physiotherapy)	(Multiple) LASSO logistic regression to classify depression subgroups after treatment - included 6 variables using a feature selection process	NA	SignDiffer	NonTinnitusSpecific	Other Symptoms and Conditions	Quality of Life	Health-related quality of life - SF-8 question 5	Categorical - question “During the past 4 weeks, how much energy did you have?” (Bullinger and Morfeld, 2008)	SelfReport
PubMedSubProf	Yes	{Niemann, 2020 #1098}	U. Niemann, P. Brueggemann, B. Boecking, B. Mazurek and M. Spiliopoulou	2020	Development and internal validation of a depression severity prediction model for tinnitus patients based on questionnaire responses and socio-demographics	Scientific reports	Yes	1490	Bivariate comparison against apriori defined subgroups	AprioriSubgrouping	Multimodal 7-day treatments program ( informational counselling, detailed ENT as well as psychosomatic and psychological diagnostics, cognitive-behaviour therapy interventions, relaxation exercises, and physiotherapy)	Bivariate comparisons of baseline characteristics against apriori defined subgroups based on depression after treatment	NA	SubgroupingVar	NonTinnitusSpecific	Mental Health	Depressive Symptoms	Score from ADSL - long form after treatment	Categorical 2 groups: 1.Subclinical depression, 2. Clinical depression. Details: Subgroups based on dichotomising the ADSL - long form. Subclinical if score 0–15 and clinical if score 16–60. (Hautzinger and Bailer, 2002)	SelfReport
PubMedSubProf	Yes	{Niemann, 2020 #1098}	U. Niemann, P. Brueggemann, B. Boecking, B. Mazurek and M. Spiliopoulou	2020	Development and internal validation of a depression severity prediction model for tinnitus patients based on questionnaire responses and socio-demographics	Scientific reports	Yes	1490	Bivariate comparison against apriori defined subgroups	AprioriSubgrouping	Multimodal 7-day treatments program ( informational counselling, detailed ENT as well as psychosomatic and psychological diagnostics, cognitive-behaviour therapy interventions, relaxation exercises, and physiotherapy)	Bivariate comparisons of baseline characteristics against apriori defined subgroups based on depression after treatment	NA	SignDiffer	TinnitusSpecific	Impact and Reactions	Overall Severity	TQ total score	Numerical (Hiller and Goebel, 1998)	SelfReport
PubMedSubProf	Yes	{Niemann, 2020 #1098}	U. Niemann, P. Brueggemann, B. Boecking, B. Mazurek and M. Spiliopoulou	2020	Development and internal validation of a depression severity prediction model for tinnitus patients based on questionnaire responses and socio-demographics	Scientific reports	Yes	1490	Bivariate comparison against apriori defined subgroups	AprioriSubgrouping	Multimodal 7-day treatments program ( informational counselling, detailed ENT as well as psychosomatic and psychological diagnostics, cognitive-behaviour therapy interventions, relaxation exercises, and physiotherapy)	Bivariate comparisons of baseline characteristics against apriori defined subgroups based on depression after treatment	NA	SignDiffer	NonTinnitusSpecific	Mental Health	Stress-related Symptoms	PSQ - total score	Numerical from PSQ	SelfReport
PubMedSubProf	Yes	{Niemann, 2020 #1098}	U. Niemann, P. Brueggemann, B. Boecking, B. Mazurek and M. Spiliopoulou	2020	Development and internal validation of a depression severity prediction model for tinnitus patients based on questionnaire responses and socio-demographics	Scientific reports	Yes	1490	Bivariate comparison against apriori defined subgroups	AprioriSubgrouping	Multimodal 7-day treatments program ( informational counselling, detailed ENT as well as psychosomatic and psychological diagnostics, cognitive-behaviour therapy interventions, relaxation exercises, and physiotherapy)	Bivariate comparisons of baseline characteristics against apriori defined subgroups based on depression after treatment	NA	SignDiffer	NonTinnitusSpecific	Mental Health	Stress-related Symptoms	PSQ - demand score	Numerical from PSQ	SelfReport
PubMedSubProf	Yes	{Niemann, 2020 #1098}	U. Niemann, P. Brueggemann, B. Boecking, B. Mazurek and M. Spiliopoulou	2020	Development and internal validation of a depression severity prediction model for tinnitus patients based on questionnaire responses and socio-demographics	Scientific reports	Yes	1490	Bivariate comparison against apriori defined subgroups	AprioriSubgrouping	Multimodal 7-day treatments program ( informational counselling, detailed ENT as well as psychosomatic and psychological diagnostics, cognitive-behaviour therapy interventions, relaxation exercises, and physiotherapy)	Bivariate comparisons of baseline characteristics against apriori defined subgroups based on depression after treatment	NA	SignDiffer	NonTinnitusSpecific	Mental Health	Depressive Symptoms	ADSL question 7	Categorical - question “During the past week I felt that everything I did was an effort.” (Radloff, 1977; Hautzinger and Bailer, 2002)	SelfReport
PubMedSubProf	Yes	{Niemann, 2020 #1098}	U. Niemann, P. Brueggemann, B. Boecking, B. Mazurek and M. Spiliopoulou	2020	Development and internal validation of a depression severity prediction model for tinnitus patients based on questionnaire responses and socio-demographics	Scientific reports	Yes	1490	Bivariate comparison against apriori defined subgroups	AprioriSubgrouping	Multimodal 7-day treatments program ( informational counselling, detailed ENT as well as psychosomatic and psychological diagnostics, cognitive-behaviour therapy interventions, relaxation exercises, and physiotherapy)	Bivariate comparisons of baseline characteristics against apriori defined subgroups based on depression after treatment	NA	SignDiffer	NonTinnitusSpecific	Mental Health	Depressive Symptoms	ADSL question 10	Categorical - question “During the past week I felt fearful.” (Radloff, 1977; Hautzinger and Bailer, 2002)	SelfReport
PubMedSubProf	Yes	{Niemann, 2020 #1098}	U. Niemann, P. Brueggemann, B. Boecking, B. Mazurek and M. Spiliopoulou	2020	Development and internal validation of a depression severity prediction model for tinnitus patients based on questionnaire responses and socio-demographics	Scientific reports	Yes	1490	Bivariate comparison against apriori defined subgroups	AprioriSubgrouping	Multimodal 7-day treatments program ( informational counselling, detailed ENT as well as psychosomatic and psychological diagnostics, cognitive-behaviour therapy interventions, relaxation exercises, and physiotherapy)	Bivariate comparisons of baseline characteristics against apriori defined subgroups based on depression after treatment	NA	SignDiffer	NonTinnitusSpecific	Other Symptoms and Conditions	Quality of Life	Health-related quality of life - SF-8 question 5	Categorical - question “During the past 4 weeks, how much energy did you have?” (Bullinger and Morfeld, 2008)	SelfReport
PubMedSubProf	Yes	{Niemann, 2020 #1090}	U. Niemann, B. Boecking, P. Brueggemann, W. Mebus, B. Mazurek and M. Spiliopoulou	2020	Tinnitus-related distress after multimodal treatment can be characterized using a key subset of baseline variables	PloS one	Yes	1414	Bivariate comparison against apriori defined subgroups	AprioriSubgrouping	NA	Bivariate comparisons against apriori defined subgroups based on tinnitus distress at baseline	NA	SubgroupingVar	TinnitusSpecific	Impact and Reactions	Overall Severity	Compensated or decompensated tinnitus based on TQ score at baseline	Categorical based on TQ score: compensated (0-46) or decompensated (47-84) (Goebel and Hiller 1998)	SelfReport
PubMedSubProf	Yes	{Niemann, 2020 #1090}	U. Niemann, B. Boecking, P. Brueggemann, W. Mebus, B. Mazurek and M. Spiliopoulou	2020	Tinnitus-related distress after multimodal treatment can be characterized using a key subset of baseline variables	PloS one	Yes	1414	Bivariate comparison against apriori defined subgroups	AprioriSubgrouping	NA	Bivariate comparisons against apriori defined subgroups based on tinnitus distress at baseline	NA	NonSignDiffer	NonTinnitusSpecific	Demographic and Socio-economic Characteristics	Sex	Gender	Categorical: female, male	SelfReport
PubMedSubProf	Yes	{Niemann, 2020 #1090}	U. Niemann, B. Boecking, P. Brueggemann, W. Mebus, B. Mazurek and M. Spiliopoulou	2020	Tinnitus-related distress after multimodal treatment can be characterized using a key subset of baseline variables	PloS one	Yes	1414	Bivariate comparison against apriori defined subgroups	AprioriSubgrouping	NA	Bivariate comparisons against apriori defined subgroups based on tinnitus distress at baseline	NA	NonSignDiffer	NonTinnitusSpecific	Demographic and Socio-economic Characteristics	Age	Age	Numerical years	SelfReport
PubMedSubProf	Yes	{Niemann, 2020 #1090}	U. Niemann, B. Boecking, P. Brueggemann, W. Mebus, B. Mazurek and M. Spiliopoulou	2020	Tinnitus-related distress after multimodal treatment can be characterized using a key subset of baseline variables	PloS one	Yes	1414	Bivariate comparison against apriori defined subgroups	AprioriSubgrouping	NA	Bivariate comparisons against apriori defined subgroups based on tinnitus distress at baseline	NA	NonSignDiffer	TinnitusSpecific	Onset Related Characteristics	Duration	Duration	Numerical years	SelfReport
PubMedSubProf	Yes	{Niemann, 2020 #1090}	U. Niemann, B. Boecking, P. Brueggemann, W. Mebus, B. Mazurek and M. Spiliopoulou	2020	Tinnitus-related distress after multimodal treatment can be characterized using a key subset of baseline variables	PloS one	Yes	1414	Bivariate comparison against apriori defined subgroups	AprioriSubgrouping	NA	Bivariate comparisons against apriori defined subgroups based on tinnitus distress at baseline	NA	SignDiffer	NonTinnitusSpecific	Mental Health	Depressive Symptoms	Score from ADSL	Numerical score (Radloff, 1977; Hautzinger and Bailer, 2002)	SelfReport
PubMedSubProf	Yes	{Niemann, 2020 #1090}	U. Niemann, B. Boecking, P. Brueggemann, W. Mebus, B. Mazurek and M. Spiliopoulou	2020	Tinnitus-related distress after multimodal treatment can be characterized using a key subset of baseline variables	PloS one	Yes	1414	Bivariate comparison against apriori defined subgroups	AprioriSubgrouping	NA	Bivariate comparisons against apriori defined subgroups based on tinnitus distress at baseline	NA	SignDiffer	NonTinnitusSpecific	Other Symptoms and Conditions	Various Symptoms and Conditions	Somatic Symptoms Inventory: Berlin Complaint Inventory score	Numerical from the Berlin Complaint Inventory score (Berliner Beschwerdeinventar; BI) (Horhold et al., 2017)	SelfReport
PubMedSubProf	Yes	{Niemann, 2020 #1090}	U. Niemann, B. Boecking, P. Brueggemann, W. Mebus, B. Mazurek and M. Spiliopoulou	2020	Tinnitus-related distress after multimodal treatment can be characterized using a key subset of baseline variables	PloS one	Yes	1414	Bivariate comparison against apriori defined subgroups	AprioriSubgrouping	NA	Bivariate comparisons against apriori defined subgroups based on tinnitus distress at baseline	NA	SignDiffer	NonTinnitusSpecific	Mental Health	Mood	Berlin Mood Questionnaire	Numerical from the Berlin Mood Questionnaire (Berliner Stimmungsfragebogen; BSF) (Horhold et al., 1993)	SelfReport
PubMedSubProf	Yes	{Niemann, 2020 #1090}	U. Niemann, B. Boecking, P. Brueggemann, W. Mebus, B. Mazurek and M. Spiliopoulou	2020	Tinnitus-related distress after multimodal treatment can be characterized using a key subset of baseline variables	PloS one	Yes	1414	Bivariate comparison against apriori defined subgroups	AprioriSubgrouping	NA	Bivariate comparisons against apriori defined subgroups based on tinnitus distress at baseline	NA	SignDiffer	NonTinnitusSpecific	Mental Health	Stress-related Symptoms	PSQ - total score	Numerical from PSQ	SelfReport
PubMedSubProf	Yes	{Niemann, 2020 #1090}	U. Niemann, B. Boecking, P. Brueggemann, W. Mebus, B. Mazurek and M. Spiliopoulou	2020	Tinnitus-related distress after multimodal treatment can be characterized using a key subset of baseline variables	PloS one	Yes	1414	Bivariate comparison against apriori defined subgroups	AprioriSubgrouping	NA	Bivariate comparisons against apriori defined subgroups based on tinnitus distress at baseline	NA	SignDiffer	NonTinnitusSpecific	Other Symptoms and Conditions	Quality of Life	Health-related quality of life - mental component of the SF-8	Numerical (Bullinger and Morfeld, 2008)	SelfReport
PubMedSubProf	Yes	{Niemann, 2020 #1090}	U. Niemann, B. Boecking, P. Brueggemann, W. Mebus, B. Mazurek and M. Spiliopoulou	2020	Tinnitus-related distress after multimodal treatment can be characterized using a key subset of baseline variables	PloS one	Yes	1414	Bivariate comparison against apriori defined subgroups	AprioriSubgrouping	NA	Bivariate comparisons against apriori defined subgroups based on tinnitus distress at baseline	NA	SignDiffer	NonTinnitusSpecific	Other Symptoms and Conditions	Quality of Life	Health-related quality of life - physical component of the SF-8	Numerical (Bullinger and Morfeld, 2008)	SelfReport
PubMedSubProf	Yes	{Niemann, 2020 #1090}	U. Niemann, B. Boecking, P. Brueggemann, W. Mebus, B. Mazurek and M. Spiliopoulou	2020	Tinnitus-related distress after multimodal treatment can be characterized using a key subset of baseline variables	PloS one	Yes	1414	Bivariate comparison against apriori defined subgroups	AprioriSubgrouping	NA	Bivariate comparisons against apriori defined subgroups based on tinnitus distress at baseline	NA	SignDiffer	TinnitusSpecific	Impact and Reactions	Overall Severity	TQ score - Total score	Numerical score from German version of the Tinnitus Questionnaire (Goebel and Hiller, 1998)	SelfReport
PubMedSubProf	Yes	{Niemann, 2020 #1090}	U. Niemann, B. Boecking, P. Brueggemann, W. Mebus, B. Mazurek and M. Spiliopoulou	2020	Tinnitus-related distress after multimodal treatment can be characterized using a key subset of baseline variables	PloS one	Yes	1414	(Multiple) Gradient boosted trees	AprioriSubgrouping	Multimodal 7-day treatments program (informational counseling, ENT and psychological diagnostics, cognitive behavior therapy, hearing exercises with aspects of mindfulness-based stress reduction, progressive muscle relaxation and physiotherapy)	(Multiple) Gradient boosted trees to classify tinnitus distress after treatment - including 26 variables from an initial set of 205 using a feature selection process: 1. TINSKAL_impairment: Degree of tinnitus impairment; 2. ADSL_depression: Depressive disorder sum score; 3. ADSL_adls11: During the past week my sleep was restless; 4. SF8_physicalhealth: Physical health summary score; 5. BSF_anx_de…	NA	SubgroupingVar	TinnitusSpecific	Impact and Reactions	Overall Severity	Compensated or decompensated tinnitus based on TQ score after treatment	Categorical based on TQ score: compensated (0-46) or decompensated (47-84) (Goebel and Hiller 1998)	SelfReport
PubMedSubProf	Yes	{Niemann, 2020 #1090}	U. Niemann, B. Boecking, P. Brueggemann, W. Mebus, B. Mazurek and M. Spiliopoulou	2020	Tinnitus-related distress after multimodal treatment can be characterized using a key subset of baseline variables	PloS one	Yes	1414	(Multiple) Gradient boosted trees	AprioriSubgrouping	Multimodal 7-day treatments program (informational counseling, ENT and psychological diagnostics, cognitive behavior therapy, hearing exercises with aspects of mindfulness-based stress reduction, progressive muscle relaxation and physiotherapy)	(Multiple) Gradient boosted trees to classify tinnitus distress after treatment - including 26 variables from an initial set of 205 using a feature selection process: 1. TINSKAL_impairment: Degree of tinnitus impairment; 2. ADSL_depression: Depressive disorder sum score; 3. ADSL_adls11: During the past week my sleep was restless; 4. SF8_physicalhealth: Physical health summary score; 5. BSF_anx_de…	NA	SignDiffer	NonTinnitusSpecific	Mental Health	Depressive Symptoms	ADSL - total score	Numerical (Radloff, 1977; Hautzinger and Bailer, 2002)	SelfReport
PubMedSubProf	Yes	{Niemann, 2020 #1090}	U. Niemann, B. Boecking, P. Brueggemann, W. Mebus, B. Mazurek and M. Spiliopoulou	2020	Tinnitus-related distress after multimodal treatment can be characterized using a key subset of baseline variables	PloS one	Yes	1414	(Multiple) Gradient boosted trees	AprioriSubgrouping	Multimodal 7-day treatments program (informational counseling, ENT and psychological diagnostics, cognitive behavior therapy, hearing exercises with aspects of mindfulness-based stress reduction, progressive muscle relaxation and physiotherapy)	(Multiple) Gradient boosted trees to classify tinnitus distress after treatment - including 26 variables from an initial set of 205 using a feature selection process: 1. TINSKAL_impairment: Degree of tinnitus impairment; 2. ADSL_depression: Depressive disorder sum score; 3. ADSL_adls11: During the past week my sleep was restless; 4. SF8_physicalhealth: Physical health summary score; 5. BSF_anx_de…	NA	NonSignDiffer	NonTinnitusSpecific	Mental Health	Depressive Symptoms	ADSL question 1	Categorical rarely, sometimes, occasionally, mostly - question “During the past week I was bothered by things that usually don’t bother me.” (Radloff, 1977; Hautzinger and Bailer, 2002)	SelfReport
PubMedSubProf	Yes	{Niemann, 2020 #1090}	U. Niemann, B. Boecking, P. Brueggemann, W. Mebus, B. Mazurek and M. Spiliopoulou	2020	Tinnitus-related distress after multimodal treatment can be characterized using a key subset of baseline variables	PloS one	Yes	1414	(Multiple) Gradient boosted trees	AprioriSubgrouping	Multimodal 7-day treatments program (informational counseling, ENT and psychological diagnostics, cognitive behavior therapy, hearing exercises with aspects of mindfulness-based stress reduction, progressive muscle relaxation and physiotherapy)	(Multiple) Gradient boosted trees to classify tinnitus distress after treatment - including 26 variables from an initial set of 205 using a feature selection process: 1. TINSKAL_impairment: Degree of tinnitus impairment; 2. ADSL_depression: Depressive disorder sum score; 3. ADSL_adls11: During the past week my sleep was restless; 4. SF8_physicalhealth: Physical health summary score; 5. BSF_anx_de…	NA	NonSignDiffer	NonTinnitusSpecific	Mental Health	Depressive Symptoms	ADSL question 2	Categorical rarely, sometimes, occasionally, mostly - question “During the past week I did not feel like eating; my appetite was poor.” (Radloff, 1977; Hautzinger and Bailer, 2002)	SelfReport
PubMedSubProf	Yes	{Niemann, 2020 #1090}	U. Niemann, B. Boecking, P. Brueggemann, W. Mebus, B. Mazurek and M. Spiliopoulou	2020	Tinnitus-related distress after multimodal treatment can be characterized using a key subset of baseline variables	PloS one	Yes	1414	(Multiple) Gradient boosted trees	AprioriSubgrouping	Multimodal 7-day treatments program (informational counseling, ENT and psychological diagnostics, cognitive behavior therapy, hearing exercises with aspects of mindfulness-based stress reduction, progressive muscle relaxation and physiotherapy)	(Multiple) Gradient boosted trees to classify tinnitus distress after treatment - including 26 variables from an initial set of 205 using a feature selection process: 1. TINSKAL_impairment: Degree of tinnitus impairment; 2. ADSL_depression: Depressive disorder sum score; 3. ADSL_adls11: During the past week my sleep was restless; 4. SF8_physicalhealth: Physical health summary score; 5. BSF_anx_de…	NA	NonSignDiffer	NonTinnitusSpecific	Mental Health	Depressive Symptoms	ADSL question 3	Categorical rarely, sometimes, occasionally, mostly - question “During the past week I felt that I could not shake off the blues even with help from my family or friends.” (Radloff, 1977; Hautzinger and Bailer, 2002)	SelfReport
PubMedSubProf	Yes	{Niemann, 2020 #1090}	U. Niemann, B. Boecking, P. Brueggemann, W. Mebus, B. Mazurek and M. Spiliopoulou	2020	Tinnitus-related distress after multimodal treatment can be characterized using a key subset of baseline variables	PloS one	Yes	1414	(Multiple) Gradient boosted trees	AprioriSubgrouping	Multimodal 7-day treatments program (informational counseling, ENT and psychological diagnostics, cognitive behavior therapy, hearing exercises with aspects of mindfulness-based stress reduction, progressive muscle relaxation and physiotherapy)	(Multiple) Gradient boosted trees to classify tinnitus distress after treatment - including 26 variables from an initial set of 205 using a feature selection process: 1. TINSKAL_impairment: Degree of tinnitus impairment; 2. ADSL_depression: Depressive disorder sum score; 3. ADSL_adls11: During the past week my sleep was restless; 4. SF8_physicalhealth: Physical health summary score; 5. BSF_anx_de…	NA	NonSignDiffer	NonTinnitusSpecific	Mental Health	Depressive Symptoms	ADSL question 4	Categorical rarely, sometimes, occasionally, mostly - question “During the past week I felt I was just as good as other people.” (Radloff, 1977; Hautzinger and Bailer, 2002)	SelfReport
PubMedSubProf	Yes	{Niemann, 2020 #1090}	U. Niemann, B. Boecking, P. Brueggemann, W. Mebus, B. Mazurek and M. Spiliopoulou	2020	Tinnitus-related distress after multimodal treatment can be characterized using a key subset of baseline variables	PloS one	Yes	1414	(Multiple) Gradient boosted trees	AprioriSubgrouping	Multimodal 7-day treatments program (informational counseling, ENT and psychological diagnostics, cognitive behavior therapy, hearing exercises with aspects of mindfulness-based stress reduction, progressive muscle relaxation and physiotherapy)	(Multiple) Gradient boosted trees to classify tinnitus distress after treatment - including 26 variables from an initial set of 205 using a feature selection process: 1. TINSKAL_impairment: Degree of tinnitus impairment; 2. ADSL_depression: Depressive disorder sum score; 3. ADSL_adls11: During the past week my sleep was restless; 4. SF8_physicalhealth: Physical health summary score; 5. BSF_anx_de…	NA	NonSignDiffer	NonTinnitusSpecific	Mental Health	Depressive Symptoms	ADSL question 5	Categorical rarely, sometimes, occasionally, mostly - question “During the past week I had trouble keeping my mind on what I was doing.” (Radloff, 1977; Hautzinger and Bailer, 2002)	SelfReport
PubMedSubProf	Yes	{Niemann, 2020 #1090}	U. Niemann, B. Boecking, P. Brueggemann, W. Mebus, B. Mazurek and M. Spiliopoulou	2020	Tinnitus-related distress after multimodal treatment can be characterized using a key subset of baseline variables	PloS one	Yes	1414	(Multiple) Gradient boosted trees	AprioriSubgrouping	Multimodal 7-day treatments program (informational counseling, ENT and psychological diagnostics, cognitive behavior therapy, hearing exercises with aspects of mindfulness-based stress reduction, progressive muscle relaxation and physiotherapy)	(Multiple) Gradient boosted trees to classify tinnitus distress after treatment - including 26 variables from an initial set of 205 using a feature selection process: 1. TINSKAL_impairment: Degree of tinnitus impairment; 2. ADSL_depression: Depressive disorder sum score; 3. ADSL_adls11: During the past week my sleep was restless; 4. SF8_physicalhealth: Physical health summary score; 5. BSF_anx_de…	NA	NonSignDiffer	NonTinnitusSpecific	Mental Health	Depressive Symptoms	ADSL question 6	Categorical rarely, sometimes, occasionally, mostly - question “During the past week I felt depressed.” (Radloff, 1977; Hautzinger and Bailer, 2002)	SelfReport
PubMedSubProf	Yes	{Niemann, 2020 #1090}	U. Niemann, B. Boecking, P. Brueggemann, W. Mebus, B. Mazurek and M. Spiliopoulou	2020	Tinnitus-related distress after multimodal treatment can be characterized using a key subset of baseline variables	PloS one	Yes	1414	(Multiple) Gradient boosted trees	AprioriSubgrouping	Multimodal 7-day treatments program (informational counseling, ENT and psychological diagnostics, cognitive behavior therapy, hearing exercises with aspects of mindfulness-based stress reduction, progressive muscle relaxation and physiotherapy)	(Multiple) Gradient boosted trees to classify tinnitus distress after treatment - including 26 variables from an initial set of 205 using a feature selection process: 1. TINSKAL_impairment: Degree of tinnitus impairment; 2. ADSL_depression: Depressive disorder sum score; 3. ADSL_adls11: During the past week my sleep was restless; 4. SF8_physicalhealth: Physical health summary score; 5. BSF_anx_de…	NA	NonSignDiffer	NonTinnitusSpecific	Mental Health	Depressive Symptoms	ADSL question 7	Categorical rarely, sometimes, occasionally, mostly - question “During the past week I felt that everything I did was an effort.” (Radloff, 1977; Hautzinger and Bailer, 2002)	SelfReport
PubMedSubProf	Yes	{Niemann, 2020 #1090}	U. Niemann, B. Boecking, P. Brueggemann, W. Mebus, B. Mazurek and M. Spiliopoulou	2020	Tinnitus-related distress after multimodal treatment can be characterized using a key subset of baseline variables	PloS one	Yes	1414	(Multiple) Gradient boosted trees	AprioriSubgrouping	Multimodal 7-day treatments program (informational counseling, ENT and psychological diagnostics, cognitive behavior therapy, hearing exercises with aspects of mindfulness-based stress reduction, progressive muscle relaxation and physiotherapy)	(Multiple) Gradient boosted trees to classify tinnitus distress after treatment - including 26 variables from an initial set of 205 using a feature selection process: 1. TINSKAL_impairment: Degree of tinnitus impairment; 2. ADSL_depression: Depressive disorder sum score; 3. ADSL_adls11: During the past week my sleep was restless; 4. SF8_physicalhealth: Physical health summary score; 5. BSF_anx_de…	NA	NonSignDiffer	NonTinnitusSpecific	Mental Health	Depressive Symptoms	ADSL question 8	Categorical rarely, sometimes, occasionally, mostly - question “During the past week I felt hopeful about the future.” (Radloff, 1977; Hautzinger and Bailer, 2002)	SelfReport
PubMedSubProf	Yes	{Niemann, 2020 #1090}	U. Niemann, B. Boecking, P. Brueggemann, W. Mebus, B. Mazurek and M. Spiliopoulou	2020	Tinnitus-related distress after multimodal treatment can be characterized using a key subset of baseline variables	PloS one	Yes	1414	(Multiple) Gradient boosted trees	AprioriSubgrouping	Multimodal 7-day treatments program (informational counseling, ENT and psychological diagnostics, cognitive behavior therapy, hearing exercises with aspects of mindfulness-based stress reduction, progressive muscle relaxation and physiotherapy)	(Multiple) Gradient boosted trees to classify tinnitus distress after treatment - including 26 variables from an initial set of 205 using a feature selection process: 1. TINSKAL_impairment: Degree of tinnitus impairment; 2. ADSL_depression: Depressive disorder sum score; 3. ADSL_adls11: During the past week my sleep was restless; 4. SF8_physicalhealth: Physical health summary score; 5. BSF_anx_de…	NA	NonSignDiffer	NonTinnitusSpecific	Mental Health	Depressive Symptoms	ADSL question 9	Categorical rarely, sometimes, occasionally, mostly - question “During the past week I thought my life had been a failure.” (Radloff, 1977; Hautzinger and Bailer, 2002)	SelfReport
PubMedSubProf	Yes	{Niemann, 2020 #1090}	U. Niemann, B. Boecking, P. Brueggemann, W. Mebus, B. Mazurek and M. Spiliopoulou	2020	Tinnitus-related distress after multimodal treatment can be characterized using a key subset of baseline variables	PloS one	Yes	1414	(Multiple) Gradient boosted trees	AprioriSubgrouping	Multimodal 7-day treatments program (informational counseling, ENT and psychological diagnostics, cognitive behavior therapy, hearing exercises with aspects of mindfulness-based stress reduction, progressive muscle relaxation and physiotherapy)	(Multiple) Gradient boosted trees to classify tinnitus distress after treatment - including 26 variables from an initial set of 205 using a feature selection process: 1. TINSKAL_impairment: Degree of tinnitus impairment; 2. ADSL_depression: Depressive disorder sum score; 3. ADSL_adls11: During the past week my sleep was restless; 4. SF8_physicalhealth: Physical health summary score; 5. BSF_anx_de…	NA	NonSignDiffer	NonTinnitusSpecific	Mental Health	Depressive Symptoms	ADSL question 10	Categorical rarely, sometimes, occasionally, mostly - question “During the past week I felt fearful.” (Radloff, 1977; Hautzinger and Bailer, 2002)	SelfReport
PubMedSubProf	Yes	{Niemann, 2020 #1090}	U. Niemann, B. Boecking, P. Brueggemann, W. Mebus, B. Mazurek and M. Spiliopoulou	2020	Tinnitus-related distress after multimodal treatment can be characterized using a key subset of baseline variables	PloS one	Yes	1414	(Multiple) Gradient boosted trees	AprioriSubgrouping	Multimodal 7-day treatments program (informational counseling, ENT and psychological diagnostics, cognitive behavior therapy, hearing exercises with aspects of mindfulness-based stress reduction, progressive muscle relaxation and physiotherapy)	(Multiple) Gradient boosted trees to classify tinnitus distress after treatment - including 26 variables from an initial set of 205 using a feature selection process: 1. TINSKAL_impairment: Degree of tinnitus impairment; 2. ADSL_depression: Depressive disorder sum score; 3. ADSL_adls11: During the past week my sleep was restless; 4. SF8_physicalhealth: Physical health summary score; 5. BSF_anx_de…	NA	SignDiffer	NonTinnitusSpecific	Mental Health	Depressive Symptoms	ADSL question 11	Categorical rarely, sometimes, occasionally, mostly - question “During the past week my sleep was restless.” (Radloff, 1977; Hautzinger and Bailer, 2002)	SelfReport
PubMedSubProf	Yes	{Niemann, 2020 #1090}	U. Niemann, B. Boecking, P. Brueggemann, W. Mebus, B. Mazurek and M. Spiliopoulou	2020	Tinnitus-related distress after multimodal treatment can be characterized using a key subset of baseline variables	PloS one	Yes	1414	(Multiple) Gradient boosted trees	AprioriSubgrouping	Multimodal 7-day treatments program (informational counseling, ENT and psychological diagnostics, cognitive behavior therapy, hearing exercises with aspects of mindfulness-based stress reduction, progressive muscle relaxation and physiotherapy)	(Multiple) Gradient boosted trees to classify tinnitus distress after treatment - including 26 variables from an initial set of 205 using a feature selection process: 1. TINSKAL_impairment: Degree of tinnitus impairment; 2. ADSL_depression: Depressive disorder sum score; 3. ADSL_adls11: During the past week my sleep was restless; 4. SF8_physicalhealth: Physical health summary score; 5. BSF_anx_de…	NA	NonSignDiffer	NonTinnitusSpecific	Mental Health	Depressive Symptoms	ADSL question 12	Categorical rarely, sometimes, occasionally, mostly - question “During the past week I was happy.” (Radloff, 1977; Hautzinger and Bailer, 2002)	SelfReport
PubMedSubProf	Yes	{Niemann, 2020 #1090}	U. Niemann, B. Boecking, P. Brueggemann, W. Mebus, B. Mazurek and M. Spiliopoulou	2020	Tinnitus-related distress after multimodal treatment can be characterized using a key subset of baseline variables	PloS one	Yes	1414	(Multiple) Gradient boosted trees	AprioriSubgrouping	Multimodal 7-day treatments program (informational counseling, ENT and psychological diagnostics, cognitive behavior therapy, hearing exercises with aspects of mindfulness-based stress reduction, progressive muscle relaxation and physiotherapy)	(Multiple) Gradient boosted trees to classify tinnitus distress after treatment - including 26 variables from an initial set of 205 using a feature selection process: 1. TINSKAL_impairment: Degree of tinnitus impairment; 2. ADSL_depression: Depressive disorder sum score; 3. ADSL_adls11: During the past week my sleep was restless; 4. SF8_physicalhealth: Physical health summary score; 5. BSF_anx_de…	NA	NonSignDiffer	NonTinnitusSpecific	Mental Health	Depressive Symptoms	ADSL question 13	Categorical rarely, sometimes, occasionally, mostly - question “During the past week I talked less than usual.” (Radloff, 1977; Hautzinger and Bailer, 2002)	SelfReport
PubMedSubProf	Yes	{Niemann, 2020 #1090}	U. Niemann, B. Boecking, P. Brueggemann, W. Mebus, B. Mazurek and M. Spiliopoulou	2020	Tinnitus-related distress after multimodal treatment can be characterized using a key subset of baseline variables	PloS one	Yes	1414	(Multiple) Gradient boosted trees	AprioriSubgrouping	Multimodal 7-day treatments program (informational counseling, ENT and psychological diagnostics, cognitive behavior therapy, hearing exercises with aspects of mindfulness-based stress reduction, progressive muscle relaxation and physiotherapy)	(Multiple) Gradient boosted trees to classify tinnitus distress after treatment - including 26 variables from an initial set of 205 using a feature selection process: 1. TINSKAL_impairment: Degree of tinnitus impairment; 2. ADSL_depression: Depressive disorder sum score; 3. ADSL_adls11: During the past week my sleep was restless; 4. SF8_physicalhealth: Physical health summary score; 5. BSF_anx_de…	NA	SignDiffer	NonTinnitusSpecific	Mental Health	Depressive Symptoms	ADSL question 14	Categorical rarely, sometimes, occasionally, mostly - question “During the past week I felt lonely.” (Radloff, 1977; Hautzinger and Bailer, 2002)	SelfReport
PubMedSubProf	Yes	{Niemann, 2020 #1090}	U. Niemann, B. Boecking, P. Brueggemann, W. Mebus, B. Mazurek and M. Spiliopoulou	2020	Tinnitus-related distress after multimodal treatment can be characterized using a key subset of baseline variables	PloS one	Yes	1414	(Multiple) Gradient boosted trees	AprioriSubgrouping	Multimodal 7-day treatments program (informational counseling, ENT and psychological diagnostics, cognitive behavior therapy, hearing exercises with aspects of mindfulness-based stress reduction, progressive muscle relaxation and physiotherapy)	(Multiple) Gradient boosted trees to classify tinnitus distress after treatment - including 26 variables from an initial set of 205 using a feature selection process: 1. TINSKAL_impairment: Degree of tinnitus impairment; 2. ADSL_depression: Depressive disorder sum score; 3. ADSL_adls11: During the past week my sleep was restless; 4. SF8_physicalhealth: Physical health summary score; 5. BSF_anx_de…	NA	NonSignDiffer	NonTinnitusSpecific	Mental Health	Depressive Symptoms	ADSL question 15	Categorical rarely, sometimes, occasionally, mostly - question “During the past week people were unfriendly.” (Radloff, 1977; Hautzinger and Bailer, 2002)	SelfReport
PubMedSubProf	Yes	{Niemann, 2020 #1090}	U. Niemann, B. Boecking, P. Brueggemann, W. Mebus, B. Mazurek and M. Spiliopoulou	2020	Tinnitus-related distress after multimodal treatment can be characterized using a key subset of baseline variables	PloS one	Yes	1414	(Multiple) Gradient boosted trees	AprioriSubgrouping	Multimodal 7-day treatments program (informational counseling, ENT and psychological diagnostics, cognitive behavior therapy, hearing exercises with aspects of mindfulness-based stress reduction, progressive muscle relaxation and physiotherapy)	(Multiple) Gradient boosted trees to classify tinnitus distress after treatment - including 26 variables from an initial set of 205 using a feature selection process: 1. TINSKAL_impairment: Degree of tinnitus impairment; 2. ADSL_depression: Depressive disorder sum score; 3. ADSL_adls11: During the past week my sleep was restless; 4. SF8_physicalhealth: Physical health summary score; 5. BSF_anx_de…	NA	NonSignDiffer	NonTinnitusSpecific	Mental Health	Depressive Symptoms	ADSL question 16	Categorical rarely, sometimes, occasionally, mostly - question “During the past week I enjoyed life.” (Radloff, 1977; Hautzinger and Bailer, 2002)	SelfReport
PubMedSubProf	Yes	{Niemann, 2020 #1090}	U. Niemann, B. Boecking, P. Brueggemann, W. Mebus, B. Mazurek and M. Spiliopoulou	2020	Tinnitus-related distress after multimodal treatment can be characterized using a key subset of baseline variables	PloS one	Yes	1414	(Multiple) Gradient boosted trees	AprioriSubgrouping	Multimodal 7-day treatments program (informational counseling, ENT and psychological diagnostics, cognitive behavior therapy, hearing exercises with aspects of mindfulness-based stress reduction, progressive muscle relaxation and physiotherapy)	(Multiple) Gradient boosted trees to classify tinnitus distress after treatment - including 26 variables from an initial set of 205 using a feature selection process: 1. TINSKAL_impairment: Degree of tinnitus impairment; 2. ADSL_depression: Depressive disorder sum score; 3. ADSL_adls11: During the past week my sleep was restless; 4. SF8_physicalhealth: Physical health summary score; 5. BSF_anx_de…	NA	NonSignDiffer	NonTinnitusSpecific	Mental Health	Depressive Symptoms	ADSL question 17	Categorical rarely, sometimes, occasionally, mostly - question “During the past week I had crying spells.” (Radloff, 1977; Hautzinger and Bailer, 2002)	SelfReport
PubMedSubProf	Yes	{Niemann, 2020 #1090}	U. Niemann, B. Boecking, P. Brueggemann, W. Mebus, B. Mazurek and M. Spiliopoulou	2020	Tinnitus-related distress after multimodal treatment can be characterized using a key subset of baseline variables	PloS one	Yes	1414	(Multiple) Gradient boosted trees	AprioriSubgrouping	Multimodal 7-day treatments program (informational counseling, ENT and psychological diagnostics, cognitive behavior therapy, hearing exercises with aspects of mindfulness-based stress reduction, progressive muscle relaxation and physiotherapy)	(Multiple) Gradient boosted trees to classify tinnitus distress after treatment - including 26 variables from an initial set of 205 using a feature selection process: 1. TINSKAL_impairment: Degree of tinnitus impairment; 2. ADSL_depression: Depressive disorder sum score; 3. ADSL_adls11: During the past week my sleep was restless; 4. SF8_physicalhealth: Physical health summary score; 5. BSF_anx_de…	NA	NonSignDiffer	NonTinnitusSpecific	Mental Health	Depressive Symptoms	ADSL question 18	Categorical rarely, sometimes, occasionally, mostly - question “During the past week I felt sad.” (Radloff, 1977; Hautzinger and Bailer, 2002)	SelfReport
PubMedSubProf	Yes	{Niemann, 2020 #1090}	U. Niemann, B. Boecking, P. Brueggemann, W. Mebus, B. Mazurek and M. Spiliopoulou	2020	Tinnitus-related distress after multimodal treatment can be characterized using a key subset of baseline variables	PloS one	Yes	1414	(Multiple) Gradient boosted trees	AprioriSubgrouping	Multimodal 7-day treatments program (informational counseling, ENT and psychological diagnostics, cognitive behavior therapy, hearing exercises with aspects of mindfulness-based stress reduction, progressive muscle relaxation and physiotherapy)	(Multiple) Gradient boosted trees to classify tinnitus distress after treatment - including 26 variables from an initial set of 205 using a feature selection process: 1. TINSKAL_impairment: Degree of tinnitus impairment; 2. ADSL_depression: Depressive disorder sum score; 3. ADSL_adls11: During the past week my sleep was restless; 4. SF8_physicalhealth: Physical health summary score; 5. BSF_anx_de…	NA	NonSignDiffer	NonTinnitusSpecific	Mental Health	Depressive Symptoms	ADSL question 19	Categorical rarely, sometimes, occasionally, mostly - question “During the past week I felt that people disliked me.” (Radloff, 1977; Hautzinger and Bailer, 2002)	SelfReport
PubMedSubProf	Yes	{Niemann, 2020 #1090}	U. Niemann, B. Boecking, P. Brueggemann, W. Mebus, B. Mazurek and M. Spiliopoulou	2020	Tinnitus-related distress after multimodal treatment can be characterized using a key subset of baseline variables	PloS one	Yes	1414	(Multiple) Gradient boosted trees	AprioriSubgrouping	Multimodal 7-day treatments program (informational counseling, ENT and psychological diagnostics, cognitive behavior therapy, hearing exercises with aspects of mindfulness-based stress reduction, progressive muscle relaxation and physiotherapy)	(Multiple) Gradient boosted trees to classify tinnitus distress after treatment - including 26 variables from an initial set of 205 using a feature selection process: 1. TINSKAL_impairment: Degree of tinnitus impairment; 2. ADSL_depression: Depressive disorder sum score; 3. ADSL_adls11: During the past week my sleep was restless; 4. SF8_physicalhealth: Physical health summary score; 5. BSF_anx_de…	NA	SignDiffer	NonTinnitusSpecific	Mental Health	Depressive Symptoms	ADSL question 20	Categorical rarely, sometimes, occasionally, mostly - question “During the past week I could not get going.” (Radloff, 1977; Hautzinger and Bailer, 2002)	SelfReport
PubMedSubProf	Yes	{Niemann, 2020 #1090}	U. Niemann, B. Boecking, P. Brueggemann, W. Mebus, B. Mazurek and M. Spiliopoulou	2020	Tinnitus-related distress after multimodal treatment can be characterized using a key subset of baseline variables	PloS one	Yes	1414	(Multiple) Gradient boosted trees	AprioriSubgrouping	Multimodal 7-day treatments program (informational counseling, ENT and psychological diagnostics, cognitive behavior therapy, hearing exercises with aspects of mindfulness-based stress reduction, progressive muscle relaxation and physiotherapy)	(Multiple) Gradient boosted trees to classify tinnitus distress after treatment - including 26 variables from an initial set of 205 using a feature selection process: 1. TINSKAL_impairment: Degree of tinnitus impairment; 2. ADSL_depression: Depressive disorder sum score; 3. ADSL_adls11: During the past week my sleep was restless; 4. SF8_physicalhealth: Physical health summary score; 5. BSF_anx_de…	NA	SignDiffer	NonTinnitusSpecific	Other Symptoms and Conditions	Various Symptoms and Conditions	Somatic Symptoms Inventory: Berlin Complaint Inventory score	Numerical - score from the Berlin Complaint Inventory score (Berliner Beschwerdeinventar) (Horhold et al., 2017)	SelfReport
PubMedSubProf	Yes	{Niemann, 2020 #1090}	U. Niemann, B. Boecking, P. Brueggemann, W. Mebus, B. Mazurek and M. Spiliopoulou	2020	Tinnitus-related distress after multimodal treatment can be characterized using a key subset of baseline variables	PloS one	Yes	1414	(Multiple) Gradient boosted trees	AprioriSubgrouping	Multimodal 7-day treatments program (informational counseling, ENT and psychological diagnostics, cognitive behavior therapy, hearing exercises with aspects of mindfulness-based stress reduction, progressive muscle relaxation and physiotherapy)	(Multiple) Gradient boosted trees to classify tinnitus distress after treatment - including 26 variables from an initial set of 205 using a feature selection process: 1. TINSKAL_impairment: Degree of tinnitus impairment; 2. ADSL_depression: Depressive disorder sum score; 3. ADSL_adls11: During the past week my sleep was restless; 4. SF8_physicalhealth: Physical health summary score; 5. BSF_anx_de…	NA	NonSignDiffer	NonTinnitusSpecific	Other Symptoms and Conditions	Symptoms of Fatigue	Somatic Symptoms Inventory: Berlin Complaint Inventory - exhaustion score	Numerical - score from the Berlin Complaint Inventory score (Berliner Beschwerdeinventar; BI) (Horhold et al., 2017)	SelfReport
PubMedSubProf	Yes	{Niemann, 2020 #1090}	U. Niemann, B. Boecking, P. Brueggemann, W. Mebus, B. Mazurek and M. Spiliopoulou	2020	Tinnitus-related distress after multimodal treatment can be characterized using a key subset of baseline variables	PloS one	Yes	1414	(Multiple) Gradient boosted trees	AprioriSubgrouping	Multimodal 7-day treatments program (informational counseling, ENT and psychological diagnostics, cognitive behavior therapy, hearing exercises with aspects of mindfulness-based stress reduction, progressive muscle relaxation and physiotherapy)	(Multiple) Gradient boosted trees to classify tinnitus distress after treatment - including 26 variables from an initial set of 205 using a feature selection process: 1. TINSKAL_impairment: Degree of tinnitus impairment; 2. ADSL_depression: Depressive disorder sum score; 3. ADSL_adls11: During the past week my sleep was restless; 4. SF8_physicalhealth: Physical health summary score; 5. BSF_anx_de…	NA	NonSignDiffer	NonTinnitusSpecific	Other Symptoms and Conditions	Symptoms of Fatigue	Somatic Symptoms Inventory: Berlin Complaint Inventory - exhaustion - feeling of faintness	Categorical not at all, hardly, somewhat, considerably, severely - question 1 from the Berlin Complaint Inventory score (Berliner Beschwerdeinventar; BI) (Horhold et al., 2017)	SelfReport
PubMedSubProf	Yes	{Niemann, 2020 #1090}	U. Niemann, B. Boecking, P. Brueggemann, W. Mebus, B. Mazurek and M. Spiliopoulou	2020	Tinnitus-related distress after multimodal treatment can be characterized using a key subset of baseline variables	PloS one	Yes	1414	(Multiple) Gradient boosted trees	AprioriSubgrouping	Multimodal 7-day treatments program (informational counseling, ENT and psychological diagnostics, cognitive behavior therapy, hearing exercises with aspects of mindfulness-based stress reduction, progressive muscle relaxation and physiotherapy)	(Multiple) Gradient boosted trees to classify tinnitus distress after treatment - including 26 variables from an initial set of 205 using a feature selection process: 1. TINSKAL_impairment: Degree of tinnitus impairment; 2. ADSL_depression: Depressive disorder sum score; 3. ADSL_adls11: During the past week my sleep was restless; 4. SF8_physicalhealth: Physical health summary score; 5. BSF_anx_de…	NA	NonSignDiffer	NonTinnitusSpecific	Other Symptoms and Conditions	Symptoms of Fatigue	Somatic Symptoms Inventory: Berlin Complaint Inventory - exhaustion - exaggeratedly in need of sleep	Categorical not at all, hardly, somewhat, considerably, severely - question 7 from the Berlin Complaint Inventory score (Berliner Beschwerdeinventar; BI) (Horhold et al., 2017)	SelfReport
PubMedSubProf	Yes	{Niemann, 2020 #1090}	U. Niemann, B. Boecking, P. Brueggemann, W. Mebus, B. Mazurek and M. Spiliopoulou	2020	Tinnitus-related distress after multimodal treatment can be characterized using a key subset of baseline variables	PloS one	Yes	1414	(Multiple) Gradient boosted trees	AprioriSubgrouping	Multimodal 7-day treatments program (informational counseling, ENT and psychological diagnostics, cognitive behavior therapy, hearing exercises with aspects of mindfulness-based stress reduction, progressive muscle relaxation and physiotherapy)	(Multiple) Gradient boosted trees to classify tinnitus distress after treatment - including 26 variables from an initial set of 205 using a feature selection process: 1. TINSKAL_impairment: Degree of tinnitus impairment; 2. ADSL_depression: Depressive disorder sum score; 3. ADSL_adls11: During the past week my sleep was restless; 4. SF8_physicalhealth: Physical health summary score; 5. BSF_anx_de…	NA	NonSignDiffer	NonTinnitusSpecific	Other Symptoms and Conditions	Symptoms of Fatigue	Somatic Symptoms Inventory: Berlin Complaint Inventory - exhaustion - rapid exhaustibility	Categorical not at all, hardly, somewhat, considerably, severely - question 29 from the Berlin Complaint Inventory score (Berliner Beschwerdeinventar; BI) (Horhold et al., 2017)	SelfReport
PubMedSubProf	Yes	{Niemann, 2020 #1090}	U. Niemann, B. Boecking, P. Brueggemann, W. Mebus, B. Mazurek and M. Spiliopoulou	2020	Tinnitus-related distress after multimodal treatment can be characterized using a key subset of baseline variables	PloS one	Yes	1414	(Multiple) Gradient boosted trees	AprioriSubgrouping	Multimodal 7-day treatments program (informational counseling, ENT and psychological diagnostics, cognitive behavior therapy, hearing exercises with aspects of mindfulness-based stress reduction, progressive muscle relaxation and physiotherapy)	(Multiple) Gradient boosted trees to classify tinnitus distress after treatment - including 26 variables from an initial set of 205 using a feature selection process: 1. TINSKAL_impairment: Degree of tinnitus impairment; 2. ADSL_depression: Depressive disorder sum score; 3. ADSL_adls11: During the past week my sleep was restless; 4. SF8_physicalhealth: Physical health summary score; 5. BSF_anx_de…	NA	NonSignDiffer	NonTinnitusSpecific	Other Symptoms and Conditions	Symptoms of Fatigue	Somatic Symptoms Inventory: Berlin Complaint Inventory - exhaustion - fatigue	Categorical not at all, hardly, somewhat, considerably, severely - question 32 from the Berlin Complaint Inventory score (Berliner Beschwerdeinventar; BI) (Horhold et al., 2017)	SelfReport
PubMedSubProf	Yes	{Niemann, 2020 #1090}	U. Niemann, B. Boecking, P. Brueggemann, W. Mebus, B. Mazurek and M. Spiliopoulou	2020	Tinnitus-related distress after multimodal treatment can be characterized using a key subset of baseline variables	PloS one	Yes	1414	(Multiple) Gradient boosted trees	AprioriSubgrouping	Multimodal 7-day treatments program (informational counseling, ENT and psychological diagnostics, cognitive behavior therapy, hearing exercises with aspects of mindfulness-based stress reduction, progressive muscle relaxation and physiotherapy)	(Multiple) Gradient boosted trees to classify tinnitus distress after treatment - including 26 variables from an initial set of 205 using a feature selection process: 1. TINSKAL_impairment: Degree of tinnitus impairment; 2. ADSL_depression: Depressive disorder sum score; 3. ADSL_adls11: During the past week my sleep was restless; 4. SF8_physicalhealth: Physical health summary score; 5. BSF_anx_de…	NA	NonSignDiffer	NonTinnitusSpecific	Other Symptoms and Conditions	Symptoms of Fatigue	Somatic Symptoms Inventory: Berlin Complaint Inventory - exhaustion - dazed feeling	Categorical not at all, hardly, somewhat, considerably, severely - question 36 from the Berlin Complaint Inventory score (Berliner Beschwerdeinventar; BI) (Horhold et al., 2017)	SelfReport
PubMedSubProf	Yes	{Niemann, 2020 #1090}	U. Niemann, B. Boecking, P. Brueggemann, W. Mebus, B. Mazurek and M. Spiliopoulou	2020	Tinnitus-related distress after multimodal treatment can be characterized using a key subset of baseline variables	PloS one	Yes	1414	(Multiple) Gradient boosted trees	AprioriSubgrouping	Multimodal 7-day treatments program (informational counseling, ENT and psychological diagnostics, cognitive behavior therapy, hearing exercises with aspects of mindfulness-based stress reduction, progressive muscle relaxation and physiotherapy)	(Multiple) Gradient boosted trees to classify tinnitus distress after treatment - including 26 variables from an initial set of 205 using a feature selection process: 1. TINSKAL_impairment: Degree of tinnitus impairment; 2. ADSL_depression: Depressive disorder sum score; 3. ADSL_adls11: During the past week my sleep was restless; 4. SF8_physicalhealth: Physical health summary score; 5. BSF_anx_de…	NA	NonSignDiffer	NonTinnitusSpecific	Other Symptoms and Conditions	Symptoms of Fatigue	Somatic Symptoms Inventory: Berlin Complaint Inventory - exhaustion - languor	Categorical not at all, hardly, somewhat, considerably, severely - question 42 from the Berlin Complaint Inventory score (Berliner Beschwerdeinventar; BI) (Horhold et al., 2017)	SelfReport
PubMedSubProf	Yes	{Niemann, 2020 #1090}	U. Niemann, B. Boecking, P. Brueggemann, W. Mebus, B. Mazurek and M. Spiliopoulou	2020	Tinnitus-related distress after multimodal treatment can be characterized using a key subset of baseline variables	PloS one	Yes	1414	(Multiple) Gradient boosted trees	AprioriSubgrouping	Multimodal 7-day treatments program (informational counseling, ENT and psychological diagnostics, cognitive behavior therapy, hearing exercises with aspects of mindfulness-based stress reduction, progressive muscle relaxation and physiotherapy)	(Multiple) Gradient boosted trees to classify tinnitus distress after treatment - including 26 variables from an initial set of 205 using a feature selection process: 1. TINSKAL_impairment: Degree of tinnitus impairment; 2. ADSL_depression: Depressive disorder sum score; 3. ADSL_adls11: During the past week my sleep was restless; 4. SF8_physicalhealth: Physical health summary score; 5. BSF_anx_de…	NA	NonSignDiffer	NonTinnitusSpecific	Other Symptoms and Conditions	Various Somatic Symptoms	Somatic Symptoms Inventory: Berlin Complaint Inventory - stomach discomfort score	Numerical - score from the Berlin Complaint Inventory score (Berliner Beschwerdeinventar; BI) (Horhold et al., 2017)	SelfReport
PubMedSubProf	Yes	{Niemann, 2020 #1090}	U. Niemann, B. Boecking, P. Brueggemann, W. Mebus, B. Mazurek and M. Spiliopoulou	2020	Tinnitus-related distress after multimodal treatment can be characterized using a key subset of baseline variables	PloS one	Yes	1414	(Multiple) Gradient boosted trees	AprioriSubgrouping	Multimodal 7-day treatments program (informational counseling, ENT and psychological diagnostics, cognitive behavior therapy, hearing exercises with aspects of mindfulness-based stress reduction, progressive muscle relaxation and physiotherapy)	(Multiple) Gradient boosted trees to classify tinnitus distress after treatment - including 26 variables from an initial set of 205 using a feature selection process: 1. TINSKAL_impairment: Degree of tinnitus impairment; 2. ADSL_depression: Depressive disorder sum score; 3. ADSL_adls11: During the past week my sleep was restless; 4. SF8_physicalhealth: Physical health summary score; 5. BSF_anx_de…	NA	NonSignDiffer	NonTinnitusSpecific	Other Symptoms and Conditions	Various Somatic Symptoms	Somatic Symptoms Inventory: Berlin Complaint Inventory - stomach discomfort - feeling of pressure or abdominal bloating	Categorical not at all, hardly, somewhat, considerably, severely - question 3 from the Berlin Complaint Inventory score (Berliner Beschwerdeinventar; BI) (Horhold et al., 2017)	SelfReport
PubMedSubProf	Yes	{Niemann, 2020 #1090}	U. Niemann, B. Boecking, P. Brueggemann, W. Mebus, B. Mazurek and M. Spiliopoulou	2020	Tinnitus-related distress after multimodal treatment can be characterized using a key subset of baseline variables	PloS one	Yes	1414	(Multiple) Gradient boosted trees	AprioriSubgrouping	Multimodal 7-day treatments program (informational counseling, ENT and psychological diagnostics, cognitive behavior therapy, hearing exercises with aspects of mindfulness-based stress reduction, progressive muscle relaxation and physiotherapy)	(Multiple) Gradient boosted trees to classify tinnitus distress after treatment - including 26 variables from an initial set of 205 using a feature selection process: 1. TINSKAL_impairment: Degree of tinnitus impairment; 2. ADSL_depression: Depressive disorder sum score; 3. ADSL_adls11: During the past week my sleep was restless; 4. SF8_physicalhealth: Physical health summary score; 5. BSF_anx_de…	NA	NonSignDiffer	NonTinnitusSpecific	Other Symptoms and Conditions	Various Somatic Symptoms	Somatic Symptoms Inventory: Berlin Complaint Inventory - stomach discomfort - vomiting	Categorical not at all, hardly, somewhat, considerably, severely - question 15 from the Berlin Complaint Inventory score (Berliner Beschwerdeinventar; BI) (Horhold et al., 2017)	SelfReport
PubMedSubProf	Yes	{Niemann, 2020 #1090}	U. Niemann, B. Boecking, P. Brueggemann, W. Mebus, B. Mazurek and M. Spiliopoulou	2020	Tinnitus-related distress after multimodal treatment can be characterized using a key subset of baseline variables	PloS one	Yes	1414	(Multiple) Gradient boosted trees	AprioriSubgrouping	Multimodal 7-day treatments program (informational counseling, ENT and psychological diagnostics, cognitive behavior therapy, hearing exercises with aspects of mindfulness-based stress reduction, progressive muscle relaxation and physiotherapy)	(Multiple) Gradient boosted trees to classify tinnitus distress after treatment - including 26 variables from an initial set of 205 using a feature selection process: 1. TINSKAL_impairment: Degree of tinnitus impairment; 2. ADSL_depression: Depressive disorder sum score; 3. ADSL_adls11: During the past week my sleep was restless; 4. SF8_physicalhealth: Physical health summary score; 5. BSF_anx_de…	NA	SignDiffer	NonTinnitusSpecific	Other Symptoms and Conditions	Various Somatic Symptoms	Somatic Symptoms Inventory: Berlin Complaint Inventory - stomach discomfort - nausea	Categorical not at all, hardly, somewhat, considerably, severely - question 18 from the Berlin Complaint Inventory score (Berliner Beschwerdeinventar; BI) (Horhold et al., 2017)	SelfReport
PubMedSubProf	Yes	{Niemann, 2020 #1090}	U. Niemann, B. Boecking, P. Brueggemann, W. Mebus, B. Mazurek and M. Spiliopoulou	2020	Tinnitus-related distress after multimodal treatment can be characterized using a key subset of baseline variables	PloS one	Yes	1414	(Multiple) Gradient boosted trees	AprioriSubgrouping	Multimodal 7-day treatments program (informational counseling, ENT and psychological diagnostics, cognitive behavior therapy, hearing exercises with aspects of mindfulness-based stress reduction, progressive muscle relaxation and physiotherapy)	(Multiple) Gradient boosted trees to classify tinnitus distress after treatment - including 26 variables from an initial set of 205 using a feature selection process: 1. TINSKAL_impairment: Degree of tinnitus impairment; 2. ADSL_depression: Depressive disorder sum score; 3. ADSL_adls11: During the past week my sleep was restless; 4. SF8_physicalhealth: Physical health summary score; 5. BSF_anx_de…	NA	NonSignDiffer	NonTinnitusSpecific	Other Symptoms and Conditions	Various Somatic Symptoms	Somatic Symptoms Inventory: Berlin Complaint Inventory - stomach discomfort - belching	Categorical not at all, hardly, somewhat, considerably, severely - question 23 from the Berlin Complaint Inventory score (Berliner Beschwerdeinventar; BI) (Horhold et al., 2017)	SelfReport
PubMedSubProf	Yes	{Niemann, 2020 #1090}	U. Niemann, B. Boecking, P. Brueggemann, W. Mebus, B. Mazurek and M. Spiliopoulou	2020	Tinnitus-related distress after multimodal treatment can be characterized using a key subset of baseline variables	PloS one	Yes	1414	(Multiple) Gradient boosted trees	AprioriSubgrouping	Multimodal 7-day treatments program (informational counseling, ENT and psychological diagnostics, cognitive behavior therapy, hearing exercises with aspects of mindfulness-based stress reduction, progressive muscle relaxation and physiotherapy)	(Multiple) Gradient boosted trees to classify tinnitus distress after treatment - including 26 variables from an initial set of 205 using a feature selection process: 1. TINSKAL_impairment: Degree of tinnitus impairment; 2. ADSL_depression: Depressive disorder sum score; 3. ADSL_adls11: During the past week my sleep was restless; 4. SF8_physicalhealth: Physical health summary score; 5. BSF_anx_de…	NA	NonSignDiffer	NonTinnitusSpecific	Other Symptoms and Conditions	Various Somatic Symptoms	Somatic Symptoms Inventory: Berlin Complaint Inventory - stomach discomfort - heartburn	Categorical not at all, hardly, somewhat, considerably, severely - question 25 from the Berlin Complaint Inventory score (Berliner Beschwerdeinventar; BI) (Horhold et al., 2017)	SelfReport
PubMedSubProf	Yes	{Niemann, 2020 #1090}	U. Niemann, B. Boecking, P. Brueggemann, W. Mebus, B. Mazurek and M. Spiliopoulou	2020	Tinnitus-related distress after multimodal treatment can be characterized using a key subset of baseline variables	PloS one	Yes	1414	(Multiple) Gradient boosted trees	AprioriSubgrouping	Multimodal 7-day treatments program (informational counseling, ENT and psychological diagnostics, cognitive behavior therapy, hearing exercises with aspects of mindfulness-based stress reduction, progressive muscle relaxation and physiotherapy)	(Multiple) Gradient boosted trees to classify tinnitus distress after treatment - including 26 variables from an initial set of 205 using a feature selection process: 1. TINSKAL_impairment: Degree of tinnitus impairment; 2. ADSL_depression: Depressive disorder sum score; 3. ADSL_adls11: During the past week my sleep was restless; 4. SF8_physicalhealth: Physical health summary score; 5. BSF_anx_de…	NA	NonSignDiffer	NonTinnitusSpecific	Other Symptoms and Conditions	Various Somatic Symptoms	Somatic Symptoms Inventory: Berlin Complaint Inventory - stomach discomfort - stomach ache	Categorical not at all, hardly, somewhat, considerably, severely - question 51 from the Berlin Complaint Inventory score (Berliner Beschwerdeinventar; BI) (Horhold et al., 2017)	SelfReport
PubMedSubProf	Yes	{Niemann, 2020 #1090}	U. Niemann, B. Boecking, P. Brueggemann, W. Mebus, B. Mazurek and M. Spiliopoulou	2020	Tinnitus-related distress after multimodal treatment can be characterized using a key subset of baseline variables	PloS one	Yes	1414	(Multiple) Gradient boosted trees	AprioriSubgrouping	Multimodal 7-day treatments program (informational counseling, ENT and psychological diagnostics, cognitive behavior therapy, hearing exercises with aspects of mindfulness-based stress reduction, progressive muscle relaxation and physiotherapy)	(Multiple) Gradient boosted trees to classify tinnitus distress after treatment - including 26 variables from an initial set of 205 using a feature selection process: 1. TINSKAL_impairment: Degree of tinnitus impairment; 2. ADSL_depression: Depressive disorder sum score; 3. ADSL_adls11: During the past week my sleep was restless; 4. SF8_physicalhealth: Physical health summary score; 5. BSF_anx_de…	NA	NonSignDiffer	NonTinnitusSpecific	Other Symptoms and Conditions	Various Somatic Symptoms	Somatic Symptoms Inventory: Berlin Complaint Inventory - Body pain and sensations score	Numerical - score from the Berlin Complaint Inventory score (Berliner Beschwerdeinventar; BI) (Horhold et al., 2017)	SelfReport
PubMedSubProf	Yes	{Niemann, 2020 #1090}	U. Niemann, B. Boecking, P. Brueggemann, W. Mebus, B. Mazurek and M. Spiliopoulou	2020	Tinnitus-related distress after multimodal treatment can be characterized using a key subset of baseline variables	PloS one	Yes	1414	(Multiple) Gradient boosted trees	AprioriSubgrouping	Multimodal 7-day treatments program (informational counseling, ENT and psychological diagnostics, cognitive behavior therapy, hearing exercises with aspects of mindfulness-based stress reduction, progressive muscle relaxation and physiotherapy)	(Multiple) Gradient boosted trees to classify tinnitus distress after treatment - including 26 variables from an initial set of 205 using a feature selection process: 1. TINSKAL_impairment: Degree of tinnitus impairment; 2. ADSL_depression: Depressive disorder sum score; 3. ADSL_adls11: During the past week my sleep was restless; 4. SF8_physicalhealth: Physical health summary score; 5. BSF_anx_de…	NA	NonSignDiffer	NonTinnitusSpecific	Other Symptoms and Conditions	Various Pain Problems	Somatic Symptoms Inventory: Berlin Complaint Inventory - Body pain and sensations - joint pain or limb pain	Categorical not at all, hardly, somewhat, considerably, severely - question 09 from the Berlin Complaint Inventory score (Berliner Beschwerdeinventar; BI) (Horhold et al., 2017)	SelfReport
PubMedSubProf	Yes	{Niemann, 2020 #1090}	U. Niemann, B. Boecking, P. Brueggemann, W. Mebus, B. Mazurek and M. Spiliopoulou	2020	Tinnitus-related distress after multimodal treatment can be characterized using a key subset of baseline variables	PloS one	Yes	1414	(Multiple) Gradient boosted trees	AprioriSubgrouping	Multimodal 7-day treatments program (informational counseling, ENT and psychological diagnostics, cognitive behavior therapy, hearing exercises with aspects of mindfulness-based stress reduction, progressive muscle relaxation and physiotherapy)	(Multiple) Gradient boosted trees to classify tinnitus distress after treatment - including 26 variables from an initial set of 205 using a feature selection process: 1. TINSKAL_impairment: Degree of tinnitus impairment; 2. ADSL_depression: Depressive disorder sum score; 3. ADSL_adls11: During the past week my sleep was restless; 4. SF8_physicalhealth: Physical health summary score; 5. BSF_anx_de…	NA	NonSignDiffer	NonTinnitusSpecific	Other Symptoms and Conditions	Various Pain Problems	Somatic Symptoms Inventory: Berlin Complaint Inventory - Body pain and sensations - sacroiliac pain or backache	Categorical not at all, hardly, somewhat, considerably, severely - question 11 from the Berlin Complaint Inventory score (Berliner Beschwerdeinventar; BI) (Horhold et al., 2017)	SelfReport
PubMedSubProf	Yes	{Niemann, 2020 #1090}	U. Niemann, B. Boecking, P. Brueggemann, W. Mebus, B. Mazurek and M. Spiliopoulou	2020	Tinnitus-related distress after multimodal treatment can be characterized using a key subset of baseline variables	PloS one	Yes	1414	(Multiple) Gradient boosted trees	AprioriSubgrouping	Multimodal 7-day treatments program (informational counseling, ENT and psychological diagnostics, cognitive behavior therapy, hearing exercises with aspects of mindfulness-based stress reduction, progressive muscle relaxation and physiotherapy)	(Multiple) Gradient boosted trees to classify tinnitus distress after treatment - including 26 variables from an initial set of 205 using a feature selection process: 1. TINSKAL_impairment: Degree of tinnitus impairment; 2. ADSL_depression: Depressive disorder sum score; 3. ADSL_adls11: During the past week my sleep was restless; 4. SF8_physicalhealth: Physical health summary score; 5. BSF_anx_de…	NA	NonSignDiffer	NonTinnitusSpecific	Other Symptoms and Conditions	Various Pain Problems	Somatic Symptoms Inventory: Berlin Complaint Inventory - Body pain and sensations - cervicalgia or shoulder pain	Categorical not at all, hardly, somewhat, considerably, severely - question 13 from the Berlin Complaint Inventory score (Berliner Beschwerdeinventar; BI) (Horhold et al., 2017)	SelfReport
PubMedSubProf	Yes	{Niemann, 2020 #1090}	U. Niemann, B. Boecking, P. Brueggemann, W. Mebus, B. Mazurek and M. Spiliopoulou	2020	Tinnitus-related distress after multimodal treatment can be characterized using a key subset of baseline variables	PloS one	Yes	1414	(Multiple) Gradient boosted trees	AprioriSubgrouping	Multimodal 7-day treatments program (informational counseling, ENT and psychological diagnostics, cognitive behavior therapy, hearing exercises with aspects of mindfulness-based stress reduction, progressive muscle relaxation and physiotherapy)	(Multiple) Gradient boosted trees to classify tinnitus distress after treatment - including 26 variables from an initial set of 205 using a feature selection process: 1. TINSKAL_impairment: Degree of tinnitus impairment; 2. ADSL_depression: Depressive disorder sum score; 3. ADSL_adls11: During the past week my sleep was restless; 4. SF8_physicalhealth: Physical health summary score; 5. BSF_anx_de…	NA	SignDiffer	NonTinnitusSpecific	Other Symptoms and Conditions	Headache	Somatic Symptoms Inventory: Berlin Complaint Inventory - Body pain and sensations - Headache	Categorical not at all, hardly, somewhat, considerably, severely - question 27 from the Berlin Complaint Inventory score (Berliner Beschwerdeinventar; BI) (Horhold et al., 2017)	SelfReport
PubMedSubProf	Yes	{Niemann, 2020 #1090}	U. Niemann, B. Boecking, P. Brueggemann, W. Mebus, B. Mazurek and M. Spiliopoulou	2020	Tinnitus-related distress after multimodal treatment can be characterized using a key subset of baseline variables	PloS one	Yes	1414	(Multiple) Gradient boosted trees	AprioriSubgrouping	Multimodal 7-day treatments program (informational counseling, ENT and psychological diagnostics, cognitive behavior therapy, hearing exercises with aspects of mindfulness-based stress reduction, progressive muscle relaxation and physiotherapy)	(Multiple) Gradient boosted trees to classify tinnitus distress after treatment - including 26 variables from an initial set of 205 using a feature selection process: 1. TINSKAL_impairment: Degree of tinnitus impairment; 2. ADSL_depression: Depressive disorder sum score; 3. ADSL_adls11: During the past week my sleep was restless; 4. SF8_physicalhealth: Physical health summary score; 5. BSF_anx_de…	NA	NonSignDiffer	NonTinnitusSpecific	Other Symptoms and Conditions	Various Somatic Symptoms	Somatic Symptoms Inventory: Berlin Complaint Inventory - Body pain and sensations - feeling of heaviness or tiredness in legs	Categorical not at all, hardly, somewhat, considerably, severely - question 41 from the Berlin Complaint Inventory score (Berliner Beschwerdeinventar; BI) (Horhold et al., 2017)	SelfReport
PubMedSubProf	Yes	{Niemann, 2020 #1090}	U. Niemann, B. Boecking, P. Brueggemann, W. Mebus, B. Mazurek and M. Spiliopoulou	2020	Tinnitus-related distress after multimodal treatment can be characterized using a key subset of baseline variables	PloS one	Yes	1414	(Multiple) Gradient boosted trees	AprioriSubgrouping	Multimodal 7-day treatments program (informational counseling, ENT and psychological diagnostics, cognitive behavior therapy, hearing exercises with aspects of mindfulness-based stress reduction, progressive muscle relaxation and physiotherapy)	(Multiple) Gradient boosted trees to classify tinnitus distress after treatment - including 26 variables from an initial set of 205 using a feature selection process: 1. TINSKAL_impairment: Degree of tinnitus impairment; 2. ADSL_depression: Depressive disorder sum score; 3. ADSL_adls11: During the past week my sleep was restless; 4. SF8_physicalhealth: Physical health summary score; 5. BSF_anx_de…	NA	NonSignDiffer	NonTinnitusSpecific	Other Symptoms and Conditions	Various Somatic Symptoms	Somatic Symptoms Inventory: Berlin Complaint Inventory - Body pain and sensations - feeling of pressure in head	Categorical not at all, hardly, somewhat, considerably, severely - question 55 from the Berlin Complaint Inventory score (Berliner Beschwerdeinventar; BI) (Horhold et al., 2017)	SelfReport
PubMedSubProf	Yes	{Niemann, 2020 #1090}	U. Niemann, B. Boecking, P. Brueggemann, W. Mebus, B. Mazurek and M. Spiliopoulou	2020	Tinnitus-related distress after multimodal treatment can be characterized using a key subset of baseline variables	PloS one	Yes	1414	(Multiple) Gradient boosted trees	AprioriSubgrouping	Multimodal 7-day treatments program (informational counseling, ENT and psychological diagnostics, cognitive behavior therapy, hearing exercises with aspects of mindfulness-based stress reduction, progressive muscle relaxation and physiotherapy)	(Multiple) Gradient boosted trees to classify tinnitus distress after treatment - including 26 variables from an initial set of 205 using a feature selection process: 1. TINSKAL_impairment: Degree of tinnitus impairment; 2. ADSL_depression: Depressive disorder sum score; 3. ADSL_adls11: During the past week my sleep was restless; 4. SF8_physicalhealth: Physical health summary score; 5. BSF_anx_de…	NA	NonSignDiffer	NonTinnitusSpecific	Other Symptoms and Conditions	Various Symptoms and Conditions	Somatic Symptoms Inventory: Berlin Complaint Inventory - heart-related problems score	Numerical - score from the Berlin Complaint Inventory score (Berliner Beschwerdeinventar; BI) (Horhold et al., 2017)	SelfReport
PubMedSubProf	Yes	{Niemann, 2020 #1090}	U. Niemann, B. Boecking, P. Brueggemann, W. Mebus, B. Mazurek and M. Spiliopoulou	2020	Tinnitus-related distress after multimodal treatment can be characterized using a key subset of baseline variables	PloS one	Yes	1414	(Multiple) Gradient boosted trees	AprioriSubgrouping	Multimodal 7-day treatments program (informational counseling, ENT and psychological diagnostics, cognitive behavior therapy, hearing exercises with aspects of mindfulness-based stress reduction, progressive muscle relaxation and physiotherapy)	(Multiple) Gradient boosted trees to classify tinnitus distress after treatment - including 26 variables from an initial set of 205 using a feature selection process: 1. TINSKAL_impairment: Degree of tinnitus impairment; 2. ADSL_depression: Depressive disorder sum score; 3. ADSL_adls11: During the past week my sleep was restless; 4. SF8_physicalhealth: Physical health summary score; 5. BSF_anx_de…	NA	NonSignDiffer	NonTinnitusSpecific	Other Symptoms and Conditions	Circulatory System Problems	Somatic Symptoms Inventory: Berlin Complaint Inventory - heart-related problems - palpitation, tachycardia or allodromy	Categorical not at all, hardly, somewhat, considerably, severely - question 03 from the Berlin Complaint Inventory score (Berliner Beschwerdeinventar; BI) (Horhold et al., 2017)	SelfReport
PubMedSubProf	Yes	{Niemann, 2020 #1090}	U. Niemann, B. Boecking, P. Brueggemann, W. Mebus, B. Mazurek and M. Spiliopoulou	2020	Tinnitus-related distress after multimodal treatment can be characterized using a key subset of baseline variables	PloS one	Yes	1414	(Multiple) Gradient boosted trees	AprioriSubgrouping	Multimodal 7-day treatments program (informational counseling, ENT and psychological diagnostics, cognitive behavior therapy, hearing exercises with aspects of mindfulness-based stress reduction, progressive muscle relaxation and physiotherapy)	(Multiple) Gradient boosted trees to classify tinnitus distress after treatment - including 26 variables from an initial set of 205 using a feature selection process: 1. TINSKAL_impairment: Degree of tinnitus impairment; 2. ADSL_depression: Depressive disorder sum score; 3. ADSL_adls11: During the past week my sleep was restless; 4. SF8_physicalhealth: Physical health summary score; 5. BSF_anx_de…	NA	NonSignDiffer	NonTinnitusSpecific	Other Symptoms and Conditions	Dizziness	Somatic Symptoms Inventory: Berlin Complaint Inventory - heart-related problems - Dizziness	Categorical not at all, hardly, somewhat, considerably, severely - question 10 from the Berlin Complaint Inventory score (Berliner Beschwerdeinventar; BI) (Horhold et al., 2017)	SelfReport
PubMedSubProf	Yes	{Niemann, 2020 #1090}	U. Niemann, B. Boecking, P. Brueggemann, W. Mebus, B. Mazurek and M. Spiliopoulou	2020	Tinnitus-related distress after multimodal treatment can be characterized using a key subset of baseline variables	PloS one	Yes	1414	(Multiple) Gradient boosted trees	AprioriSubgrouping	Multimodal 7-day treatments program (informational counseling, ENT and psychological diagnostics, cognitive behavior therapy, hearing exercises with aspects of mindfulness-based stress reduction, progressive muscle relaxation and physiotherapy)	(Multiple) Gradient boosted trees to classify tinnitus distress after treatment - including 26 variables from an initial set of 205 using a feature selection process: 1. TINSKAL_impairment: Degree of tinnitus impairment; 2. ADSL_depression: Depressive disorder sum score; 3. ADSL_adls11: During the past week my sleep was restless; 4. SF8_physicalhealth: Physical health summary score; 5. BSF_anx_de…	NA	NonSignDiffer	NonTinnitusSpecific	Other Symptoms and Conditions	Various Somatic Symptoms	Somatic Symptoms Inventory: Berlin Complaint Inventory - heart-related problems - globus sensation (in throat)	Categorical not at all, hardly, somewhat, considerably, severely - question 20 from the Berlin Complaint Inventory score (Berliner Beschwerdeinventar; BI) (Horhold et al., 2017)	SelfReport
PubMedSubProf	Yes	{Niemann, 2020 #1090}	U. Niemann, B. Boecking, P. Brueggemann, W. Mebus, B. Mazurek and M. Spiliopoulou	2020	Tinnitus-related distress after multimodal treatment can be characterized using a key subset of baseline variables	PloS one	Yes	1414	(Multiple) Gradient boosted trees	AprioriSubgrouping	Multimodal 7-day treatments program (informational counseling, ENT and psychological diagnostics, cognitive behavior therapy, hearing exercises with aspects of mindfulness-based stress reduction, progressive muscle relaxation and physiotherapy)	(Multiple) Gradient boosted trees to classify tinnitus distress after treatment - including 26 variables from an initial set of 205 using a feature selection process: 1. TINSKAL_impairment: Degree of tinnitus impairment; 2. ADSL_depression: Depressive disorder sum score; 3. ADSL_adls11: During the past week my sleep was restless; 4. SF8_physicalhealth: Physical health summary score; 5. BSF_anx_de…	NA	NonSignDiffer	NonTinnitusSpecific	Other Symptoms and Conditions	Circulatory System Problems	Somatic Symptoms Inventory: Berlin Complaint Inventory - heart-related problems - stitches, breast pain	Categorical not at all, hardly, somewhat, considerably, severely - question 45 from the Berlin Complaint Inventory score (Berliner Beschwerdeinventar; BI) (Horhold et al., 2017)	SelfReport
PubMedSubProf	Yes	{Niemann, 2020 #1090}	U. Niemann, B. Boecking, P. Brueggemann, W. Mebus, B. Mazurek and M. Spiliopoulou	2020	Tinnitus-related distress after multimodal treatment can be characterized using a key subset of baseline variables	PloS one	Yes	1414	(Multiple) Gradient boosted trees	AprioriSubgrouping	Multimodal 7-day treatments program (informational counseling, ENT and psychological diagnostics, cognitive behavior therapy, hearing exercises with aspects of mindfulness-based stress reduction, progressive muscle relaxation and physiotherapy)	(Multiple) Gradient boosted trees to classify tinnitus distress after treatment - including 26 variables from an initial set of 205 using a feature selection process: 1. TINSKAL_impairment: Degree of tinnitus impairment; 2. ADSL_depression: Depressive disorder sum score; 3. ADSL_adls11: During the past week my sleep was restless; 4. SF8_physicalhealth: Physical health summary score; 5. BSF_anx_de…	NA	NonSignDiffer	NonTinnitusSpecific	Other Symptoms and Conditions	Various Somatic Symptoms	Somatic Symptoms Inventory: Berlin Complaint Inventory - heart-related problems - Shortness of breath	Categorical not at all, hardly, somewhat, considerably, severely - question 47 from the Berlin Complaint Inventory score (Berliner Beschwerdeinventar; BI) (Horhold et al., 2017)	SelfReport
PubMedSubProf	Yes	{Niemann, 2020 #1090}	U. Niemann, B. Boecking, P. Brueggemann, W. Mebus, B. Mazurek and M. Spiliopoulou	2020	Tinnitus-related distress after multimodal treatment can be characterized using a key subset of baseline variables	PloS one	Yes	1414	(Multiple) Gradient boosted trees	AprioriSubgrouping	Multimodal 7-day treatments program (informational counseling, ENT and psychological diagnostics, cognitive behavior therapy, hearing exercises with aspects of mindfulness-based stress reduction, progressive muscle relaxation and physiotherapy)	(Multiple) Gradient boosted trees to classify tinnitus distress after treatment - including 26 variables from an initial set of 205 using a feature selection process: 1. TINSKAL_impairment: Degree of tinnitus impairment; 2. ADSL_depression: Depressive disorder sum score; 3. ADSL_adls11: During the past week my sleep was restless; 4. SF8_physicalhealth: Physical health summary score; 5. BSF_anx_de…	NA	NonSignDiffer	NonTinnitusSpecific	Other Symptoms and Conditions	Circulatory System Problems	Somatic Symptoms Inventory: Berlin Complaint Inventory - heart-related problems - heart complaint in spasms (?)	Categorical not at all, hardly, somewhat, considerably, severely - question 56 from the Berlin Complaint Inventory score (Berliner Beschwerdeinventar; BI) (Horhold et al., 2017)	SelfReport
PubMedSubProf	Yes	{Niemann, 2020 #1090}	U. Niemann, B. Boecking, P. Brueggemann, W. Mebus, B. Mazurek and M. Spiliopoulou	2020	Tinnitus-related distress after multimodal treatment can be characterized using a key subset of baseline variables	PloS one	Yes	1414	(Multiple) Gradient boosted trees	AprioriSubgrouping	Multimodal 7-day treatments program (informational counseling, ENT and psychological diagnostics, cognitive behavior therapy, hearing exercises with aspects of mindfulness-based stress reduction, progressive muscle relaxation and physiotherapy)	(Multiple) Gradient boosted trees to classify tinnitus distress after treatment - including 26 variables from an initial set of 205 using a feature selection process: 1. TINSKAL_impairment: Degree of tinnitus impairment; 2. ADSL_depression: Depressive disorder sum score; 3. ADSL_adls11: During the past week my sleep was restless; 4. SF8_physicalhealth: Physical health summary score; 5. BSF_anx_de…	NA	NonSignDiffer	NonTinnitusSpecific	Mental Health	Mood	Berlin Mood Questionnaire - anger score	Numerical from the Berlin Mood Questionnaire (Berliner Stimmungsfragebogen; BSF) (Horhold et al., 1993)	SelfReport
PubMedSubProf	Yes	{Niemann, 2020 #1090}	U. Niemann, B. Boecking, P. Brueggemann, W. Mebus, B. Mazurek and M. Spiliopoulou	2020	Tinnitus-related distress after multimodal treatment can be characterized using a key subset of baseline variables	PloS one	Yes	1414	(Multiple) Gradient boosted trees	AprioriSubgrouping	Multimodal 7-day treatments program (informational counseling, ENT and psychological diagnostics, cognitive behavior therapy, hearing exercises with aspects of mindfulness-based stress reduction, progressive muscle relaxation and physiotherapy)	(Multiple) Gradient boosted trees to classify tinnitus distress after treatment - including 26 variables from an initial set of 205 using a feature selection process: 1. TINSKAL_impairment: Degree of tinnitus impairment; 2. ADSL_depression: Depressive disorder sum score; 3. ADSL_adls11: During the past week my sleep was restless; 4. SF8_physicalhealth: Physical health summary score; 5. BSF_anx_de…	NA	NonSignDiffer	NonTinnitusSpecific	Mental Health	Mood	Berlin Mood Questionnaire - anger - irritable	Categorical not at all, somewhat, rather, mainly, very much; question 4 from the Berlin Mood Questionnaire (Berliner Stimmungsfragebogen; BSF) (Horhold et al., 1993)	SelfReport
PubMedSubProf	Yes	{Niemann, 2020 #1090}	U. Niemann, B. Boecking, P. Brueggemann, W. Mebus, B. Mazurek and M. Spiliopoulou	2020	Tinnitus-related distress after multimodal treatment can be characterized using a key subset of baseline variables	PloS one	Yes	1414	(Multiple) Gradient boosted trees	AprioriSubgrouping	Multimodal 7-day treatments program (informational counseling, ENT and psychological diagnostics, cognitive behavior therapy, hearing exercises with aspects of mindfulness-based stress reduction, progressive muscle relaxation and physiotherapy)	(Multiple) Gradient boosted trees to classify tinnitus distress after treatment - including 26 variables from an initial set of 205 using a feature selection process: 1. TINSKAL_impairment: Degree of tinnitus impairment; 2. ADSL_depression: Depressive disorder sum score; 3. ADSL_adls11: During the past week my sleep was restless; 4. SF8_physicalhealth: Physical health summary score; 5. BSF_anx_de…	NA	NonSignDiffer	NonTinnitusSpecific	Mental Health	Mood	Berlin Mood Questionnaire - anger - belligerent	Categorical not at all, somewhat, rather, mainly, very much; question 8 from the Berlin Mood Questionnaire (Berliner Stimmungsfragebogen; BSF) (Horhold et al., 1993)	SelfReport
PubMedSubProf	Yes	{Niemann, 2020 #1090}	U. Niemann, B. Boecking, P. Brueggemann, W. Mebus, B. Mazurek and M. Spiliopoulou	2020	Tinnitus-related distress after multimodal treatment can be characterized using a key subset of baseline variables	PloS one	Yes	1414	(Multiple) Gradient boosted trees	AprioriSubgrouping	Multimodal 7-day treatments program (informational counseling, ENT and psychological diagnostics, cognitive behavior therapy, hearing exercises with aspects of mindfulness-based stress reduction, progressive muscle relaxation and physiotherapy)	(Multiple) Gradient boosted trees to classify tinnitus distress after treatment - including 26 variables from an initial set of 205 using a feature selection process: 1. TINSKAL_impairment: Degree of tinnitus impairment; 2. ADSL_depression: Depressive disorder sum score; 3. ADSL_adls11: During the past week my sleep was restless; 4. SF8_physicalhealth: Physical health summary score; 5. BSF_anx_de…	NA	NonSignDiffer	NonTinnitusSpecific	Mental Health	Mood	Berlin Mood Questionnaire - anger - edgy	Categorical not at all, somewhat, rather, mainly, very much; question 14 from the Berlin Mood Questionnaire (Berliner Stimmungsfragebogen; BSF) (Horhold et al., 1993)	SelfReport
PubMedSubProf	Yes	{Niemann, 2020 #1090}	U. Niemann, B. Boecking, P. Brueggemann, W. Mebus, B. Mazurek and M. Spiliopoulou	2020	Tinnitus-related distress after multimodal treatment can be characterized using a key subset of baseline variables	PloS one	Yes	1414	(Multiple) Gradient boosted trees	AprioriSubgrouping	Multimodal 7-day treatments program (informational counseling, ENT and psychological diagnostics, cognitive behavior therapy, hearing exercises with aspects of mindfulness-based stress reduction, progressive muscle relaxation and physiotherapy)	(Multiple) Gradient boosted trees to classify tinnitus distress after treatment - including 26 variables from an initial set of 205 using a feature selection process: 1. TINSKAL_impairment: Degree of tinnitus impairment; 2. ADSL_depression: Depressive disorder sum score; 3. ADSL_adls11: During the past week my sleep was restless; 4. SF8_physicalhealth: Physical health summary score; 5. BSF_anx_de…	NA	SignDiffer	NonTinnitusSpecific	Mental Health	Mood	Berlin Mood Questionnaire - anger - angry	Categorical not at all, somewhat, rather, mainly, very much; question 19 from the Berlin Mood Questionnaire (Berliner Stimmungsfragebogen; BSF) (Horhold et al., 1993)	SelfReport
PubMedSubProf	Yes	{Niemann, 2020 #1090}	U. Niemann, B. Boecking, P. Brueggemann, W. Mebus, B. Mazurek and M. Spiliopoulou	2020	Tinnitus-related distress after multimodal treatment can be characterized using a key subset of baseline variables	PloS one	Yes	1414	(Multiple) Gradient boosted trees	AprioriSubgrouping	Multimodal 7-day treatments program (informational counseling, ENT and psychological diagnostics, cognitive behavior therapy, hearing exercises with aspects of mindfulness-based stress reduction, progressive muscle relaxation and physiotherapy)	(Multiple) Gradient boosted trees to classify tinnitus distress after treatment - including 26 variables from an initial set of 205 using a feature selection process: 1. TINSKAL_impairment: Degree of tinnitus impairment; 2. ADSL_depression: Depressive disorder sum score; 3. ADSL_adls11: During the past week my sleep was restless; 4. SF8_physicalhealth: Physical health summary score; 5. BSF_anx_de…	NA	NonSignDiffer	NonTinnitusSpecific	Mental Health	Mood	Berlin Mood Questionnaire - anger - aggressive	Categorical not at all, somewhat, rather, mainly, very much; question 21 from the Berlin Mood Questionnaire (Berliner Stimmungsfragebogen; BSF) (Horhold et al., 1993)	SelfReport
PubMedSubProf	Yes	{Niemann, 2020 #1090}	U. Niemann, B. Boecking, P. Brueggemann, W. Mebus, B. Mazurek and M. Spiliopoulou	2020	Tinnitus-related distress after multimodal treatment can be characterized using a key subset of baseline variables	PloS one	Yes	1414	(Multiple) Gradient boosted trees	AprioriSubgrouping	Multimodal 7-day treatments program (informational counseling, ENT and psychological diagnostics, cognitive behavior therapy, hearing exercises with aspects of mindfulness-based stress reduction, progressive muscle relaxation and physiotherapy)	(Multiple) Gradient boosted trees to classify tinnitus distress after treatment - including 26 variables from an initial set of 205 using a feature selection process: 1. TINSKAL_impairment: Degree of tinnitus impairment; 2. ADSL_depression: Depressive disorder sum score; 3. ADSL_adls11: During the past week my sleep was restless; 4. SF8_physicalhealth: Physical health summary score; 5. BSF_anx_de…	NA	SignDiffer	NonTinnitusSpecific	Mental Health	Mood	Berlin Mood Questionnaire - anxious depressiveness score	Numerical from the Berlin Mood Questionnaire (Berliner Stimmungsfragebogen; BSF) (Horhold et al., 1993)	SelfReport
PubMedSubProf	Yes	{Niemann, 2020 #1090}	U. Niemann, B. Boecking, P. Brueggemann, W. Mebus, B. Mazurek and M. Spiliopoulou	2020	Tinnitus-related distress after multimodal treatment can be characterized using a key subset of baseline variables	PloS one	Yes	1414	(Multiple) Gradient boosted trees	AprioriSubgrouping	Multimodal 7-day treatments program (informational counseling, ENT and psychological diagnostics, cognitive behavior therapy, hearing exercises with aspects of mindfulness-based stress reduction, progressive muscle relaxation and physiotherapy)	(Multiple) Gradient boosted trees to classify tinnitus distress after treatment - including 26 variables from an initial set of 205 using a feature selection process: 1. TINSKAL_impairment: Degree of tinnitus impairment; 2. ADSL_depression: Depressive disorder sum score; 3. ADSL_adls11: During the past week my sleep was restless; 4. SF8_physicalhealth: Physical health summary score; 5. BSF_anx_de…	NA	NonSignDiffer	NonTinnitusSpecific	Mental Health	Mood	Berlin Mood Questionnaire - anxious depressiveness - worried	Categorical not at all, somewhat, rather, mainly, very much; question 5 from the Berlin Mood Questionnaire (Berliner Stimmungsfragebogen; BSF) (Horhold et al., 1993)	SelfReport
PubMedSubProf	Yes	{Niemann, 2020 #1090}	U. Niemann, B. Boecking, P. Brueggemann, W. Mebus, B. Mazurek and M. Spiliopoulou	2020	Tinnitus-related distress after multimodal treatment can be characterized using a key subset of baseline variables	PloS one	Yes	1414	(Multiple) Gradient boosted trees	AprioriSubgrouping	Multimodal 7-day treatments program (informational counseling, ENT and psychological diagnostics, cognitive behavior therapy, hearing exercises with aspects of mindfulness-based stress reduction, progressive muscle relaxation and physiotherapy)	(Multiple) Gradient boosted trees to classify tinnitus distress after treatment - including 26 variables from an initial set of 205 using a feature selection process: 1. TINSKAL_impairment: Degree of tinnitus impairment; 2. ADSL_depression: Depressive disorder sum score; 3. ADSL_adls11: During the past week my sleep was restless; 4. SF8_physicalhealth: Physical health summary score; 5. BSF_anx_de…	NA	NonSignDiffer	NonTinnitusSpecific	Mental Health	Mood	Berlin Mood Questionnaire - anxious depressiveness - concerned	Categorical not at all, somewhat, rather, mainly, very much; question 12 from the Berlin Mood Questionnaire (Berliner Stimmungsfragebogen; BSF) (Horhold et al., 1993)	SelfReport
PubMedSubProf	Yes	{Niemann, 2020 #1090}	U. Niemann, B. Boecking, P. Brueggemann, W. Mebus, B. Mazurek and M. Spiliopoulou	2020	Tinnitus-related distress after multimodal treatment can be characterized using a key subset of baseline variables	PloS one	Yes	1414	(Multiple) Gradient boosted trees	AprioriSubgrouping	Multimodal 7-day treatments program (informational counseling, ENT and psychological diagnostics, cognitive behavior therapy, hearing exercises with aspects of mindfulness-based stress reduction, progressive muscle relaxation and physiotherapy)	(Multiple) Gradient boosted trees to classify tinnitus distress after treatment - including 26 variables from an initial set of 205 using a feature selection process: 1. TINSKAL_impairment: Degree of tinnitus impairment; 2. ADSL_depression: Depressive disorder sum score; 3. ADSL_adls11: During the past week my sleep was restless; 4. SF8_physicalhealth: Physical health summary score; 5. BSF_anx_de…	NA	NonSignDiffer	NonTinnitusSpecific	Mental Health	Mood	Berlin Mood Questionnaire - anxious depressiveness - insecure	Categorical not at all, somewhat, rather, mainly, very much; question 23 from the Berlin Mood Questionnaire (Berliner Stimmungsfragebogen; BSF) (Horhold et al., 1993)	SelfReport
PubMedSubProf	Yes	{Niemann, 2020 #1090}	U. Niemann, B. Boecking, P. Brueggemann, W. Mebus, B. Mazurek and M. Spiliopoulou	2020	Tinnitus-related distress after multimodal treatment can be characterized using a key subset of baseline variables	PloS one	Yes	1414	(Multiple) Gradient boosted trees	AprioriSubgrouping	Multimodal 7-day treatments program (informational counseling, ENT and psychological diagnostics, cognitive behavior therapy, hearing exercises with aspects of mindfulness-based stress reduction, progressive muscle relaxation and physiotherapy)	(Multiple) Gradient boosted trees to classify tinnitus distress after treatment - including 26 variables from an initial set of 205 using a feature selection process: 1. TINSKAL_impairment: Degree of tinnitus impairment; 2. ADSL_depression: Depressive disorder sum score; 3. ADSL_adls11: During the past week my sleep was restless; 4. SF8_physicalhealth: Physical health summary score; 5. BSF_anx_de…	NA	NonSignDiffer	NonTinnitusSpecific	Mental Health	Mood	Berlin Mood Questionnaire - anxious depressiveness - depressed	Categorical not at all, somewhat, rather, mainly, very much; question 24 from the Berlin Mood Questionnaire (Berliner Stimmungsfragebogen; BSF) (Horhold et al., 1993)	SelfReport
PubMedSubProf	Yes	{Niemann, 2020 #1090}	U. Niemann, B. Boecking, P. Brueggemann, W. Mebus, B. Mazurek and M. Spiliopoulou	2020	Tinnitus-related distress after multimodal treatment can be characterized using a key subset of baseline variables	PloS one	Yes	1414	(Multiple) Gradient boosted trees	AprioriSubgrouping	Multimodal 7-day treatments program (informational counseling, ENT and psychological diagnostics, cognitive behavior therapy, hearing exercises with aspects of mindfulness-based stress reduction, progressive muscle relaxation and physiotherapy)	(Multiple) Gradient boosted trees to classify tinnitus distress after treatment - including 26 variables from an initial set of 205 using a feature selection process: 1. TINSKAL_impairment: Degree of tinnitus impairment; 2. ADSL_depression: Depressive disorder sum score; 3. ADSL_adls11: During the past week my sleep was restless; 4. SF8_physicalhealth: Physical health summary score; 5. BSF_anx_de…	NA	NonSignDiffer	NonTinnitusSpecific	Mental Health	Mood	Berlin Mood Questionnaire - anxious depressiveness - saddened	Categorical not at all, somewhat, rather, mainly, very much; question 30 from the Berlin Mood Questionnaire (Berliner Stimmungsfragebogen; BSF) (Horhold et al., 1993)	SelfReport
PubMedSubProf	Yes	{Niemann, 2020 #1090}	U. Niemann, B. Boecking, P. Brueggemann, W. Mebus, B. Mazurek and M. Spiliopoulou	2020	Tinnitus-related distress after multimodal treatment can be characterized using a key subset of baseline variables	PloS one	Yes	1414	(Multiple) Gradient boosted trees	AprioriSubgrouping	Multimodal 7-day treatments program (informational counseling, ENT and psychological diagnostics, cognitive behavior therapy, hearing exercises with aspects of mindfulness-based stress reduction, progressive muscle relaxation and physiotherapy)	(Multiple) Gradient boosted trees to classify tinnitus distress after treatment - including 26 variables from an initial set of 205 using a feature selection process: 1. TINSKAL_impairment: Degree of tinnitus impairment; 2. ADSL_depression: Depressive disorder sum score; 3. ADSL_adls11: During the past week my sleep was restless; 4. SF8_physicalhealth: Physical health summary score; 5. BSF_anx_de…	NA	SignDiffer	NonTinnitusSpecific	Mental Health	Mood	Berlin Mood Questionnaire - engagement/commitment score	Numerical from the Berlin Mood Questionnaire (Berliner Stimmungsfragebogen; BSF) (Horhold et al., 1993)	SelfReport
PubMedSubProf	Yes	{Niemann, 2020 #1090}	U. Niemann, B. Boecking, P. Brueggemann, W. Mebus, B. Mazurek and M. Spiliopoulou	2020	Tinnitus-related distress after multimodal treatment can be characterized using a key subset of baseline variables	PloS one	Yes	1414	(Multiple) Gradient boosted trees	AprioriSubgrouping	Multimodal 7-day treatments program (informational counseling, ENT and psychological diagnostics, cognitive behavior therapy, hearing exercises with aspects of mindfulness-based stress reduction, progressive muscle relaxation and physiotherapy)	(Multiple) Gradient boosted trees to classify tinnitus distress after treatment - including 26 variables from an initial set of 205 using a feature selection process: 1. TINSKAL_impairment: Degree of tinnitus impairment; 2. ADSL_depression: Depressive disorder sum score; 3. ADSL_adls11: During the past week my sleep was restless; 4. SF8_physicalhealth: Physical health summary score; 5. BSF_anx_de…	NA	SignDiffer	NonTinnitusSpecific	Mental Health	Mood	Berlin Mood Questionnaire - engagement/commitment - focused	Categorical not at all, somewhat, rather, mainly, very much; question 2 from the Berlin Mood Questionnaire (Berliner Stimmungsfragebogen; BSF) (Horhold et al., 1993)	SelfReport
PubMedSubProf	Yes	{Niemann, 2020 #1090}	U. Niemann, B. Boecking, P. Brueggemann, W. Mebus, B. Mazurek and M. Spiliopoulou	2020	Tinnitus-related distress after multimodal treatment can be characterized using a key subset of baseline variables	PloS one	Yes	1414	(Multiple) Gradient boosted trees	AprioriSubgrouping	Multimodal 7-day treatments program (informational counseling, ENT and psychological diagnostics, cognitive behavior therapy, hearing exercises with aspects of mindfulness-based stress reduction, progressive muscle relaxation and physiotherapy)	(Multiple) Gradient boosted trees to classify tinnitus distress after treatment - including 26 variables from an initial set of 205 using a feature selection process: 1. TINSKAL_impairment: Degree of tinnitus impairment; 2. ADSL_depression: Depressive disorder sum score; 3. ADSL_adls11: During the past week my sleep was restless; 4. SF8_physicalhealth: Physical health summary score; 5. BSF_anx_de…	NA	NonSignDiffer	NonTinnitusSpecific	Mental Health	Mood	Berlin Mood Questionnaire - engagement/commitment - deliberate	Categorical not at all, somewhat, rather, mainly, very much; question 13 from the Berlin Mood Questionnaire (Berliner Stimmungsfragebogen; BSF) (Horhold et al., 1993)	SelfReport
PubMedSubProf	Yes	{Niemann, 2020 #1090}	U. Niemann, B. Boecking, P. Brueggemann, W. Mebus, B. Mazurek and M. Spiliopoulou	2020	Tinnitus-related distress after multimodal treatment can be characterized using a key subset of baseline variables	PloS one	Yes	1414	(Multiple) Gradient boosted trees	AprioriSubgrouping	Multimodal 7-day treatments program (informational counseling, ENT and psychological diagnostics, cognitive behavior therapy, hearing exercises with aspects of mindfulness-based stress reduction, progressive muscle relaxation and physiotherapy)	(Multiple) Gradient boosted trees to classify tinnitus distress after treatment - including 26 variables from an initial set of 205 using a feature selection process: 1. TINSKAL_impairment: Degree of tinnitus impairment; 2. ADSL_depression: Depressive disorder sum score; 3. ADSL_adls11: During the past week my sleep was restless; 4. SF8_physicalhealth: Physical health summary score; 5. BSF_anx_de…	NA	NonSignDiffer	NonTinnitusSpecific	Mental Health	Mood	Berlin Mood Questionnaire - engagement/commitment - sympathetic	Categorical not at all, somewhat, rather, mainly, very much; question 18 from the Berlin Mood Questionnaire (Berliner Stimmungsfragebogen; BSF) (Horhold et al., 1993)	SelfReport
PubMedSubProf	Yes	{Niemann, 2020 #1090}	U. Niemann, B. Boecking, P. Brueggemann, W. Mebus, B. Mazurek and M. Spiliopoulou	2020	Tinnitus-related distress after multimodal treatment can be characterized using a key subset of baseline variables	PloS one	Yes	1414	(Multiple) Gradient boosted trees	AprioriSubgrouping	Multimodal 7-day treatments program (informational counseling, ENT and psychological diagnostics, cognitive behavior therapy, hearing exercises with aspects of mindfulness-based stress reduction, progressive muscle relaxation and physiotherapy)	(Multiple) Gradient boosted trees to classify tinnitus distress after treatment - including 26 variables from an initial set of 205 using a feature selection process: 1. TINSKAL_impairment: Degree of tinnitus impairment; 2. ADSL_depression: Depressive disorder sum score; 3. ADSL_adls11: During the past week my sleep was restless; 4. SF8_physicalhealth: Physical health summary score; 5. BSF_anx_de…	NA	NonSignDiffer	NonTinnitusSpecific	Mental Health	Mood	Berlin Mood Questionnaire - engagement/commitment - helpful	Categorical not at all, somewhat, rather, mainly, very much; question 25 from the Berlin Mood Questionnaire (Berliner Stimmungsfragebogen; BSF) (Horhold et al., 1993)	SelfReport
PubMedSubProf	Yes	{Niemann, 2020 #1090}	U. Niemann, B. Boecking, P. Brueggemann, W. Mebus, B. Mazurek and M. Spiliopoulou	2020	Tinnitus-related distress after multimodal treatment can be characterized using a key subset of baseline variables	PloS one	Yes	1414	(Multiple) Gradient boosted trees	AprioriSubgrouping	Multimodal 7-day treatments program (informational counseling, ENT and psychological diagnostics, cognitive behavior therapy, hearing exercises with aspects of mindfulness-based stress reduction, progressive muscle relaxation and physiotherapy)	(Multiple) Gradient boosted trees to classify tinnitus distress after treatment - including 26 variables from an initial set of 205 using a feature selection process: 1. TINSKAL_impairment: Degree of tinnitus impairment; 2. ADSL_depression: Depressive disorder sum score; 3. ADSL_adls11: During the past week my sleep was restless; 4. SF8_physicalhealth: Physical health summary score; 5. BSF_anx_de…	NA	NonSignDiffer	NonTinnitusSpecific	Mental Health	Mood	Berlin Mood Questionnaire - engagement/commitment - considerate	Categorical not at all, somewhat, rather, mainly, very much; question 27 from the Berlin Mood Questionnaire (Berliner Stimmungsfragebogen; BSF) (Horhold et al., 1993)	SelfReport
PubMedSubProf	Yes	{Niemann, 2020 #1090}	U. Niemann, B. Boecking, P. Brueggemann, W. Mebus, B. Mazurek and M. Spiliopoulou	2020	Tinnitus-related distress after multimodal treatment can be characterized using a key subset of baseline variables	PloS one	Yes	1414	(Multiple) Gradient boosted trees	AprioriSubgrouping	Multimodal 7-day treatments program (informational counseling, ENT and psychological diagnostics, cognitive behavior therapy, hearing exercises with aspects of mindfulness-based stress reduction, progressive muscle relaxation and physiotherapy)	(Multiple) Gradient boosted trees to classify tinnitus distress after treatment - including 26 variables from an initial set of 205 using a feature selection process: 1. TINSKAL_impairment: Degree of tinnitus impairment; 2. ADSL_depression: Depressive disorder sum score; 3. ADSL_adls11: During the past week my sleep was restless; 4. SF8_physicalhealth: Physical health summary score; 5. BSF_anx_de…	NA	NonSignDiffer	NonTinnitusSpecific	Mental Health	Mood	Berlin Mood Questionnaire - lightened mood score	Numerical from the Berlin Mood Questionnaire (Berliner Stimmungsfragebogen; BSF) (Horhold et al., 1993)	SelfReport
PubMedSubProf	Yes	{Niemann, 2020 #1090}	U. Niemann, B. Boecking, P. Brueggemann, W. Mebus, B. Mazurek and M. Spiliopoulou	2020	Tinnitus-related distress after multimodal treatment can be characterized using a key subset of baseline variables	PloS one	Yes	1414	(Multiple) Gradient boosted trees	AprioriSubgrouping	Multimodal 7-day treatments program (informational counseling, ENT and psychological diagnostics, cognitive behavior therapy, hearing exercises with aspects of mindfulness-based stress reduction, progressive muscle relaxation and physiotherapy)	(Multiple) Gradient boosted trees to classify tinnitus distress after treatment - including 26 variables from an initial set of 205 using a feature selection process: 1. TINSKAL_impairment: Degree of tinnitus impairment; 2. ADSL_depression: Depressive disorder sum score; 3. ADSL_adls11: During the past week my sleep was restless; 4. SF8_physicalhealth: Physical health summary score; 5. BSF_anx_de…	NA	NonSignDiffer	NonTinnitusSpecific	Mental Health	Mood	Berlin Mood Questionnaire - lightened mood - relaxed	Categorical not at all, somewhat, rather, mainly, very much; question 3 from the Berlin Mood Questionnaire (Berliner Stimmungsfragebogen; BSF) (Horhold et al., 1993)	SelfReport
PubMedSubProf	Yes	{Niemann, 2020 #1090}	U. Niemann, B. Boecking, P. Brueggemann, W. Mebus, B. Mazurek and M. Spiliopoulou	2020	Tinnitus-related distress after multimodal treatment can be characterized using a key subset of baseline variables	PloS one	Yes	1414	(Multiple) Gradient boosted trees	AprioriSubgrouping	Multimodal 7-day treatments program (informational counseling, ENT and psychological diagnostics, cognitive behavior therapy, hearing exercises with aspects of mindfulness-based stress reduction, progressive muscle relaxation and physiotherapy)	(Multiple) Gradient boosted trees to classify tinnitus distress after treatment - including 26 variables from an initial set of 205 using a feature selection process: 1. TINSKAL_impairment: Degree of tinnitus impairment; 2. ADSL_depression: Depressive disorder sum score; 3. ADSL_adls11: During the past week my sleep was restless; 4. SF8_physicalhealth: Physical health summary score; 5. BSF_anx_de…	NA	NonSignDiffer	NonTinnitusSpecific	Mental Health	Mood	Berlin Mood Questionnaire - lightened mood - cheerful	Categorical not at all, somewhat, rather, mainly, very much; question 10 from the Berlin Mood Questionnaire (Berliner Stimmungsfragebogen; BSF) (Horhold et al., 1993)	SelfReport
PubMedSubProf	Yes	{Niemann, 2020 #1090}	U. Niemann, B. Boecking, P. Brueggemann, W. Mebus, B. Mazurek and M. Spiliopoulou	2020	Tinnitus-related distress after multimodal treatment can be characterized using a key subset of baseline variables	PloS one	Yes	1414	(Multiple) Gradient boosted trees	AprioriSubgrouping	Multimodal 7-day treatments program (informational counseling, ENT and psychological diagnostics, cognitive behavior therapy, hearing exercises with aspects of mindfulness-based stress reduction, progressive muscle relaxation and physiotherapy)	(Multiple) Gradient boosted trees to classify tinnitus distress after treatment - including 26 variables from an initial set of 205 using a feature selection process: 1. TINSKAL_impairment: Degree of tinnitus impairment; 2. ADSL_depression: Depressive disorder sum score; 3. ADSL_adls11: During the past week my sleep was restless; 4. SF8_physicalhealth: Physical health summary score; 5. BSF_anx_de…	NA	NonSignDiffer	NonTinnitusSpecific	Mental Health	Mood	Berlin Mood Questionnaire - lightened mood - buoyant	Categorical not at all, somewhat, rather, mainly, very much; question 15 from the Berlin Mood Questionnaire (Berliner Stimmungsfragebogen; BSF) (Horhold et al., 1993)	SelfReport
PubMedSubProf	Yes	{Niemann, 2020 #1090}	U. Niemann, B. Boecking, P. Brueggemann, W. Mebus, B. Mazurek and M. Spiliopoulou	2020	Tinnitus-related distress after multimodal treatment can be characterized using a key subset of baseline variables	PloS one	Yes	1414	(Multiple) Gradient boosted trees	AprioriSubgrouping	Multimodal 7-day treatments program (informational counseling, ENT and psychological diagnostics, cognitive behavior therapy, hearing exercises with aspects of mindfulness-based stress reduction, progressive muscle relaxation and physiotherapy)	(Multiple) Gradient boosted trees to classify tinnitus distress after treatment - including 26 variables from an initial set of 205 using a feature selection process: 1. TINSKAL_impairment: Degree of tinnitus impairment; 2. ADSL_depression: Depressive disorder sum score; 3. ADSL_adls11: During the past week my sleep was restless; 4. SF8_physicalhealth: Physical health summary score; 5. BSF_anx_de…	NA	NonSignDiffer	NonTinnitusSpecific	Mental Health	Mood	Berlin Mood Questionnaire - lightened mood - composed	Categorical not at all, somewhat, rather, mainly, very much; question 20 from the Berlin Mood Questionnaire (Berliner Stimmungsfragebogen; BSF) (Horhold et al., 1993)	SelfReport
PubMedSubProf	Yes	{Niemann, 2020 #1090}	U. Niemann, B. Boecking, P. Brueggemann, W. Mebus, B. Mazurek and M. Spiliopoulou	2020	Tinnitus-related distress after multimodal treatment can be characterized using a key subset of baseline variables	PloS one	Yes	1414	(Multiple) Gradient boosted trees	AprioriSubgrouping	Multimodal 7-day treatments program (informational counseling, ENT and psychological diagnostics, cognitive behavior therapy, hearing exercises with aspects of mindfulness-based stress reduction, progressive muscle relaxation and physiotherapy)	(Multiple) Gradient boosted trees to classify tinnitus distress after treatment - including 26 variables from an initial set of 205 using a feature selection process: 1. TINSKAL_impairment: Degree of tinnitus impairment; 2. ADSL_depression: Depressive disorder sum score; 3. ADSL_adls11: During the past week my sleep was restless; 4. SF8_physicalhealth: Physical health summary score; 5. BSF_anx_de…	NA	NonSignDiffer	NonTinnitusSpecific	Mental Health	Mood	Berlin Mood Questionnaire - lightened mood - jolly	Categorical not at all, somewhat, rather, mainly, very much; question 26 from the Berlin Mood Questionnaire (Berliner Stimmungsfragebogen; BSF) (Horhold et al., 1993)	SelfReport
PubMedSubProf	Yes	{Niemann, 2020 #1090}	U. Niemann, B. Boecking, P. Brueggemann, W. Mebus, B. Mazurek and M. Spiliopoulou	2020	Tinnitus-related distress after multimodal treatment can be characterized using a key subset of baseline variables	PloS one	Yes	1414	(Multiple) Gradient boosted trees	AprioriSubgrouping	Multimodal 7-day treatments program (informational counseling, ENT and psychological diagnostics, cognitive behavior therapy, hearing exercises with aspects of mindfulness-based stress reduction, progressive muscle relaxation and physiotherapy)	(Multiple) Gradient boosted trees to classify tinnitus distress after treatment - including 26 variables from an initial set of 205 using a feature selection process: 1. TINSKAL_impairment: Degree of tinnitus impairment; 2. ADSL_depression: Depressive disorder sum score; 3. ADSL_adls11: During the past week my sleep was restless; 4. SF8_physicalhealth: Physical health summary score; 5. BSF_anx_de…	NA	NonSignDiffer	NonTinnitusSpecific	Mental Health	Mood	Berlin Mood Questionnaire - tiredeness/fatigue score	Numerical from the Berlin Mood Questionnaire (Berliner Stimmungsfragebogen; BSF) (Horhold et al., 1993)	SelfReport
PubMedSubProf	Yes	{Niemann, 2020 #1090}	U. Niemann, B. Boecking, P. Brueggemann, W. Mebus, B. Mazurek and M. Spiliopoulou	2020	Tinnitus-related distress after multimodal treatment can be characterized using a key subset of baseline variables	PloS one	Yes	1414	(Multiple) Gradient boosted trees	AprioriSubgrouping	Multimodal 7-day treatments program (informational counseling, ENT and psychological diagnostics, cognitive behavior therapy, hearing exercises with aspects of mindfulness-based stress reduction, progressive muscle relaxation and physiotherapy)	(Multiple) Gradient boosted trees to classify tinnitus distress after treatment - including 26 variables from an initial set of 205 using a feature selection process: 1. TINSKAL_impairment: Degree of tinnitus impairment; 2. ADSL_depression: Depressive disorder sum score; 3. ADSL_adls11: During the past week my sleep was restless; 4. SF8_physicalhealth: Physical health summary score; 5. BSF_anx_de…	NA	NonSignDiffer	NonTinnitusSpecific	Mental Health	Mood	Berlin Mood Questionnaire - tiredeness/fatigue - slack	Categorical not at all, somewhat, rather, mainly, very much; question 7 from the Berlin Mood Questionnaire (Berliner Stimmungsfragebogen; BSF) (Horhold et al., 1993)	SelfReport
PubMedSubProf	Yes	{Niemann, 2020 #1090}	U. Niemann, B. Boecking, P. Brueggemann, W. Mebus, B. Mazurek and M. Spiliopoulou	2020	Tinnitus-related distress after multimodal treatment can be characterized using a key subset of baseline variables	PloS one	Yes	1414	(Multiple) Gradient boosted trees	AprioriSubgrouping	Multimodal 7-day treatments program (informational counseling, ENT and psychological diagnostics, cognitive behavior therapy, hearing exercises with aspects of mindfulness-based stress reduction, progressive muscle relaxation and physiotherapy)	(Multiple) Gradient boosted trees to classify tinnitus distress after treatment - including 26 variables from an initial set of 205 using a feature selection process: 1. TINSKAL_impairment: Degree of tinnitus impairment; 2. ADSL_depression: Depressive disorder sum score; 3. ADSL_adls11: During the past week my sleep was restless; 4. SF8_physicalhealth: Physical health summary score; 5. BSF_anx_de…	NA	NonSignDiffer	NonTinnitusSpecific	Mental Health	Mood	Berlin Mood Questionnaire - tiredeness/fatigue - tired	Categorical not at all, somewhat, rather, mainly, very much; question 11 from the Berlin Mood Questionnaire (Berliner Stimmungsfragebogen; BSF) (Horhold et al., 1993)	SelfReport
PubMedSubProf	Yes	{Niemann, 2020 #1090}	U. Niemann, B. Boecking, P. Brueggemann, W. Mebus, B. Mazurek and M. Spiliopoulou	2020	Tinnitus-related distress after multimodal treatment can be characterized using a key subset of baseline variables	PloS one	Yes	1414	(Multiple) Gradient boosted trees	AprioriSubgrouping	Multimodal 7-day treatments program (informational counseling, ENT and psychological diagnostics, cognitive behavior therapy, hearing exercises with aspects of mindfulness-based stress reduction, progressive muscle relaxation and physiotherapy)	(Multiple) Gradient boosted trees to classify tinnitus distress after treatment - including 26 variables from an initial set of 205 using a feature selection process: 1. TINSKAL_impairment: Degree of tinnitus impairment; 2. ADSL_depression: Depressive disorder sum score; 3. ADSL_adls11: During the past week my sleep was restless; 4. SF8_physicalhealth: Physical health summary score; 5. BSF_anx_de…	NA	NonSignDiffer	NonTinnitusSpecific	Mental Health	Mood	Berlin Mood Questionnaire - tiredeness/fatigue - haggard	Categorical not at all, somewhat, rather, mainly, very much; question 17 from the Berlin Mood Questionnaire (Berliner Stimmungsfragebogen; BSF) (Horhold et al., 1993)	SelfReport
PubMedSubProf	Yes	{Niemann, 2020 #1090}	U. Niemann, B. Boecking, P. Brueggemann, W. Mebus, B. Mazurek and M. Spiliopoulou	2020	Tinnitus-related distress after multimodal treatment can be characterized using a key subset of baseline variables	PloS one	Yes	1414	(Multiple) Gradient boosted trees	AprioriSubgrouping	Multimodal 7-day treatments program (informational counseling, ENT and psychological diagnostics, cognitive behavior therapy, hearing exercises with aspects of mindfulness-based stress reduction, progressive muscle relaxation and physiotherapy)	(Multiple) Gradient boosted trees to classify tinnitus distress after treatment - including 26 variables from an initial set of 205 using a feature selection process: 1. TINSKAL_impairment: Degree of tinnitus impairment; 2. ADSL_depression: Depressive disorder sum score; 3. ADSL_adls11: During the past week my sleep was restless; 4. SF8_physicalhealth: Physical health summary score; 5. BSF_anx_de…	NA	NonSignDiffer	NonTinnitusSpecific	Mental Health	Mood	Berlin Mood Questionnaire - tiredeness/fatigue - flaccid	Categorical not at all, somewhat, rather, mainly, very much; question 29 from the Berlin Mood Questionnaire (Berliner Stimmungsfragebogen; BSF) (Horhold et al., 1993)	SelfReport
PubMedSubProf	Yes	{Niemann, 2020 #1090}	U. Niemann, B. Boecking, P. Brueggemann, W. Mebus, B. Mazurek and M. Spiliopoulou	2020	Tinnitus-related distress after multimodal treatment can be characterized using a key subset of baseline variables	PloS one	Yes	1414	(Multiple) Gradient boosted trees	AprioriSubgrouping	Multimodal 7-day treatments program (informational counseling, ENT and psychological diagnostics, cognitive behavior therapy, hearing exercises with aspects of mindfulness-based stress reduction, progressive muscle relaxation and physiotherapy)	(Multiple) Gradient boosted trees to classify tinnitus distress after treatment - including 26 variables from an initial set of 205 using a feature selection process: 1. TINSKAL_impairment: Degree of tinnitus impairment; 2. ADSL_depression: Depressive disorder sum score; 3. ADSL_adls11: During the past week my sleep was restless; 4. SF8_physicalhealth: Physical health summary score; 5. BSF_anx_de…	NA	NonSignDiffer	NonTinnitusSpecific	Mental Health	Mood	Berlin Mood Questionnaire - tiredeness/fatigue - faint	Categorical not at all, somewhat, rather, mainly, very much; question 1 from the Berlin Mood Questionnaire (Berliner Stimmungsfragebogen; BSF) (Horhold et al., 1993)	SelfReport
PubMedSubProf	Yes	{Niemann, 2020 #1090}	U. Niemann, B. Boecking, P. Brueggemann, W. Mebus, B. Mazurek and M. Spiliopoulou	2020	Tinnitus-related distress after multimodal treatment can be characterized using a key subset of baseline variables	PloS one	Yes	1414	(Multiple) Gradient boosted trees	AprioriSubgrouping	Multimodal 7-day treatments program (informational counseling, ENT and psychological diagnostics, cognitive behavior therapy, hearing exercises with aspects of mindfulness-based stress reduction, progressive muscle relaxation and physiotherapy)	(Multiple) Gradient boosted trees to classify tinnitus distress after treatment - including 26 variables from an initial set of 205 using a feature selection process: 1. TINSKAL_impairment: Degree of tinnitus impairment; 2. ADSL_depression: Depressive disorder sum score; 3. ADSL_adls11: During the past week my sleep was restless; 4. SF8_physicalhealth: Physical health summary score; 5. BSF_anx_de…	NA	NonSignDiffer	NonTinnitusSpecific	Mental Health	Mood	Berlin Mood Questionnaire - apathy score	Numerical from the Berlin Mood Questionnaire (Berliner Stimmungsfragebogen; BSF) (Horhold et al., 1993)	SelfReport
PubMedSubProf	Yes	{Niemann, 2020 #1090}	U. Niemann, B. Boecking, P. Brueggemann, W. Mebus, B. Mazurek and M. Spiliopoulou	2020	Tinnitus-related distress after multimodal treatment can be characterized using a key subset of baseline variables	PloS one	Yes	1414	(Multiple) Gradient boosted trees	AprioriSubgrouping	Multimodal 7-day treatments program (informational counseling, ENT and psychological diagnostics, cognitive behavior therapy, hearing exercises with aspects of mindfulness-based stress reduction, progressive muscle relaxation and physiotherapy)	(Multiple) Gradient boosted trees to classify tinnitus distress after treatment - including 26 variables from an initial set of 205 using a feature selection process: 1. TINSKAL_impairment: Degree of tinnitus impairment; 2. ADSL_depression: Depressive disorder sum score; 3. ADSL_adls11: During the past week my sleep was restless; 4. SF8_physicalhealth: Physical health summary score; 5. BSF_anx_de…	NA	NonSignDiffer	NonTinnitusSpecific	Mental Health	Mood	Berlin Mood Questionnaire - apathy - indifferent	Categorical not at all, somewhat, rather, mainly, very much; question 4 from the Berlin Mood Questionnaire (Berliner Stimmungsfragebogen; BSF) (Horhold et al., 1993)	SelfReport
PubMedSubProf	Yes	{Niemann, 2020 #1090}	U. Niemann, B. Boecking, P. Brueggemann, W. Mebus, B. Mazurek and M. Spiliopoulou	2020	Tinnitus-related distress after multimodal treatment can be characterized using a key subset of baseline variables	PloS one	Yes	1414	(Multiple) Gradient boosted trees	AprioriSubgrouping	Multimodal 7-day treatments program (informational counseling, ENT and psychological diagnostics, cognitive behavior therapy, hearing exercises with aspects of mindfulness-based stress reduction, progressive muscle relaxation and physiotherapy)	(Multiple) Gradient boosted trees to classify tinnitus distress after treatment - including 26 variables from an initial set of 205 using a feature selection process: 1. TINSKAL_impairment: Degree of tinnitus impairment; 2. ADSL_depression: Depressive disorder sum score; 3. ADSL_adls11: During the past week my sleep was restless; 4. SF8_physicalhealth: Physical health summary score; 5. BSF_anx_de…	NA	NonSignDiffer	NonTinnitusSpecific	Mental Health	Mood	Berlin Mood Questionnaire - apathy - uninvolved	Categorical not at all, somewhat, rather, mainly, very much; question 9 from the Berlin Mood Questionnaire (Berliner Stimmungsfragebogen; BSF) (Horhold et al., 1993)	SelfReport
PubMedSubProf	Yes	{Niemann, 2020 #1090}	U. Niemann, B. Boecking, P. Brueggemann, W. Mebus, B. Mazurek and M. Spiliopoulou	2020	Tinnitus-related distress after multimodal treatment can be characterized using a key subset of baseline variables	PloS one	Yes	1414	(Multiple) Gradient boosted trees	AprioriSubgrouping	Multimodal 7-day treatments program (informational counseling, ENT and psychological diagnostics, cognitive behavior therapy, hearing exercises with aspects of mindfulness-based stress reduction, progressive muscle relaxation and physiotherapy)	(Multiple) Gradient boosted trees to classify tinnitus distress after treatment - including 26 variables from an initial set of 205 using a feature selection process: 1. TINSKAL_impairment: Degree of tinnitus impairment; 2. ADSL_depression: Depressive disorder sum score; 3. ADSL_adls11: During the past week my sleep was restless; 4. SF8_physicalhealth: Physical health summary score; 5. BSF_anx_de…	NA	NonSignDiffer	NonTinnitusSpecific	Mental Health	Mood	Berlin Mood Questionnaire - apathy - bored	Categorical not at all, somewhat, rather, mainly, very much; question 16 from the Berlin Mood Questionnaire (Berliner Stimmungsfragebogen; BSF) (Horhold et al., 1993)	SelfReport
PubMedSubProf	Yes	{Niemann, 2020 #1090}	U. Niemann, B. Boecking, P. Brueggemann, W. Mebus, B. Mazurek and M. Spiliopoulou	2020	Tinnitus-related distress after multimodal treatment can be characterized using a key subset of baseline variables	PloS one	Yes	1414	(Multiple) Gradient boosted trees	AprioriSubgrouping	Multimodal 7-day treatments program (informational counseling, ENT and psychological diagnostics, cognitive behavior therapy, hearing exercises with aspects of mindfulness-based stress reduction, progressive muscle relaxation and physiotherapy)	(Multiple) Gradient boosted trees to classify tinnitus distress after treatment - including 26 variables from an initial set of 205 using a feature selection process: 1. TINSKAL_impairment: Degree of tinnitus impairment; 2. ADSL_depression: Depressive disorder sum score; 3. ADSL_adls11: During the past week my sleep was restless; 4. SF8_physicalhealth: Physical health summary score; 5. BSF_anx_de…	NA	NonSignDiffer	NonTinnitusSpecific	Mental Health	Mood	Berlin Mood Questionnaire - apathy - apathetic	Categorical not at all, somewhat, rather, mainly, very much; question 22 from the Berlin Mood Questionnaire (Berliner Stimmungsfragebogen; BSF) (Horhold et al., 1993)	SelfReport
PubMedSubProf	Yes	{Niemann, 2020 #1090}	U. Niemann, B. Boecking, P. Brueggemann, W. Mebus, B. Mazurek and M. Spiliopoulou	2020	Tinnitus-related distress after multimodal treatment can be characterized using a key subset of baseline variables	PloS one	Yes	1414	(Multiple) Gradient boosted trees	AprioriSubgrouping	Multimodal 7-day treatments program (informational counseling, ENT and psychological diagnostics, cognitive behavior therapy, hearing exercises with aspects of mindfulness-based stress reduction, progressive muscle relaxation and physiotherapy)	(Multiple) Gradient boosted trees to classify tinnitus distress after treatment - including 26 variables from an initial set of 205 using a feature selection process: 1. TINSKAL_impairment: Degree of tinnitus impairment; 2. ADSL_depression: Depressive disorder sum score; 3. ADSL_adls11: During the past week my sleep was restless; 4. SF8_physicalhealth: Physical health summary score; 5. BSF_anx_de…	NA	NonSignDiffer	NonTinnitusSpecific	Mental Health	Mood	Berlin Mood Questionnaire - apathy - disinterested	Categorical not at all, somewhat, rather, mainly, very much; question 28 from the Berlin Mood Questionnaire (Berliner Stimmungsfragebogen; BSF) (Horhold et al., 1993)	SelfReport
PubMedSubProf	Yes	{Niemann, 2020 #1090}	U. Niemann, B. Boecking, P. Brueggemann, W. Mebus, B. Mazurek and M. Spiliopoulou	2020	Tinnitus-related distress after multimodal treatment can be characterized using a key subset of baseline variables	PloS one	Yes	1414	(Multiple) Gradient boosted trees	AprioriSubgrouping	Multimodal 7-day treatments program (informational counseling, ENT and psychological diagnostics, cognitive behavior therapy, hearing exercises with aspects of mindfulness-based stress reduction, progressive muscle relaxation and physiotherapy)	(Multiple) Gradient boosted trees to classify tinnitus distress after treatment - including 26 variables from an initial set of 205 using a feature selection process: 1. TINSKAL_impairment: Degree of tinnitus impairment; 2. ADSL_depression: Depressive disorder sum score; 3. ADSL_adls11: During the past week my sleep was restless; 4. SF8_physicalhealth: Physical health summary score; 5. BSF_anx_de…	NA	NonSignDiffer	NonTinnitusSpecific	Mental Health	Stress-related Symptoms	PSQ - total score	Numerical from PSQ	SelfReport
PubMedSubProf	Yes	{Niemann, 2020 #1090}	U. Niemann, B. Boecking, P. Brueggemann, W. Mebus, B. Mazurek and M. Spiliopoulou	2020	Tinnitus-related distress after multimodal treatment can be characterized using a key subset of baseline variables	PloS one	Yes	1414	(Multiple) Gradient boosted trees	AprioriSubgrouping	Multimodal 7-day treatments program (informational counseling, ENT and psychological diagnostics, cognitive behavior therapy, hearing exercises with aspects of mindfulness-based stress reduction, progressive muscle relaxation and physiotherapy)	(Multiple) Gradient boosted trees to classify tinnitus distress after treatment - including 26 variables from an initial set of 205 using a feature selection process: 1. TINSKAL_impairment: Degree of tinnitus impairment; 2. ADSL_depression: Depressive disorder sum score; 3. ADSL_adls11: During the past week my sleep was restless; 4. SF8_physicalhealth: Physical health summary score; 5. BSF_anx_de…	NA	NonSignDiffer	NonTinnitusSpecific	Mental Health	Stress-related Symptoms	PSQ - joy score	Numerical from PSQ	SelfReport
PubMedSubProf	Yes	{Niemann, 2020 #1090}	U. Niemann, B. Boecking, P. Brueggemann, W. Mebus, B. Mazurek and M. Spiliopoulou	2020	Tinnitus-related distress after multimodal treatment can be characterized using a key subset of baseline variables	PloS one	Yes	1414	(Multiple) Gradient boosted trees	AprioriSubgrouping	Multimodal 7-day treatments program (informational counseling, ENT and psychological diagnostics, cognitive behavior therapy, hearing exercises with aspects of mindfulness-based stress reduction, progressive muscle relaxation and physiotherapy)	(Multiple) Gradient boosted trees to classify tinnitus distress after treatment - including 26 variables from an initial set of 205 using a feature selection process: 1. TINSKAL_impairment: Degree of tinnitus impairment; 2. ADSL_depression: Depressive disorder sum score; 3. ADSL_adls11: During the past week my sleep was restless; 4. SF8_physicalhealth: Physical health summary score; 5. BSF_anx_de…	NA	NonSignDiffer	NonTinnitusSpecific	Mental Health	Stress-related Symptoms	PSQ - demand score	Numerical from PSQ	SelfReport
PubMedSubProf	Yes	{Niemann, 2020 #1090}	U. Niemann, B. Boecking, P. Brueggemann, W. Mebus, B. Mazurek and M. Spiliopoulou	2020	Tinnitus-related distress after multimodal treatment can be characterized using a key subset of baseline variables	PloS one	Yes	1414	(Multiple) Gradient boosted trees	AprioriSubgrouping	Multimodal 7-day treatments program (informational counseling, ENT and psychological diagnostics, cognitive behavior therapy, hearing exercises with aspects of mindfulness-based stress reduction, progressive muscle relaxation and physiotherapy)	(Multiple) Gradient boosted trees to classify tinnitus distress after treatment - including 26 variables from an initial set of 205 using a feature selection process: 1. TINSKAL_impairment: Degree of tinnitus impairment; 2. ADSL_depression: Depressive disorder sum score; 3. ADSL_adls11: During the past week my sleep was restless; 4. SF8_physicalhealth: Physical health summary score; 5. BSF_anx_de…	NA	NonSignDiffer	NonTinnitusSpecific	Mental Health	Stress-related Symptoms	PSQ - tension score	Numerical from PSQ	SelfReport
PubMedSubProf	Yes	{Niemann, 2020 #1090}	U. Niemann, B. Boecking, P. Brueggemann, W. Mebus, B. Mazurek and M. Spiliopoulou	2020	Tinnitus-related distress after multimodal treatment can be characterized using a key subset of baseline variables	PloS one	Yes	1414	(Multiple) Gradient boosted trees	AprioriSubgrouping	Multimodal 7-day treatments program (informational counseling, ENT and psychological diagnostics, cognitive behavior therapy, hearing exercises with aspects of mindfulness-based stress reduction, progressive muscle relaxation and physiotherapy)	(Multiple) Gradient boosted trees to classify tinnitus distress after treatment - including 26 variables from an initial set of 205 using a feature selection process: 1. TINSKAL_impairment: Degree of tinnitus impairment; 2. ADSL_depression: Depressive disorder sum score; 3. ADSL_adls11: During the past week my sleep was restless; 4. SF8_physicalhealth: Physical health summary score; 5. BSF_anx_de…	NA	NonSignDiffer	NonTinnitusSpecific	Mental Health	Stress-related Symptoms	PSQ - worries score	Numerical from PSQ	SelfReport
PubMedSubProf	Yes	{Niemann, 2020 #1090}	U. Niemann, B. Boecking, P. Brueggemann, W. Mebus, B. Mazurek and M. Spiliopoulou	2020	Tinnitus-related distress after multimodal treatment can be characterized using a key subset of baseline variables	PloS one	Yes	1414	(Multiple) Gradient boosted trees	AprioriSubgrouping	Multimodal 7-day treatments program (informational counseling, ENT and psychological diagnostics, cognitive behavior therapy, hearing exercises with aspects of mindfulness-based stress reduction, progressive muscle relaxation and physiotherapy)	(Multiple) Gradient boosted trees to classify tinnitus distress after treatment - including 26 variables from an initial set of 205 using a feature selection process: 1. TINSKAL_impairment: Degree of tinnitus impairment; 2. ADSL_depression: Depressive disorder sum score; 3. ADSL_adls11: During the past week my sleep was restless; 4. SF8_physicalhealth: Physical health summary score; 5. BSF_anx_de…	NA	NonSignDiffer	NonTinnitusSpecific	Mental Health	Stress-related Symptoms	PSQ - question 1	Categorical hardly ever, rarely, freqently, mostly; from PSQ - question “You feel rested.”	SelfReport
PubMedSubProf	Yes	{Niemann, 2020 #1090}	U. Niemann, B. Boecking, P. Brueggemann, W. Mebus, B. Mazurek and M. Spiliopoulou	2020	Tinnitus-related distress after multimodal treatment can be characterized using a key subset of baseline variables	PloS one	Yes	1414	(Multiple) Gradient boosted trees	AprioriSubgrouping	Multimodal 7-day treatments program (informational counseling, ENT and psychological diagnostics, cognitive behavior therapy, hearing exercises with aspects of mindfulness-based stress reduction, progressive muscle relaxation and physiotherapy)	(Multiple) Gradient boosted trees to classify tinnitus distress after treatment - including 26 variables from an initial set of 205 using a feature selection process: 1. TINSKAL_impairment: Degree of tinnitus impairment; 2. ADSL_depression: Depressive disorder sum score; 3. ADSL_adls11: During the past week my sleep was restless; 4. SF8_physicalhealth: Physical health summary score; 5. BSF_anx_de…	NA	NonSignDiffer	NonTinnitusSpecific	Mental Health	Stress-related Symptoms	PSQ - question 2	Categorical hardly ever, rarely, freqently, mostly; from PSQ - question “You feel that too many demands are being made on you.”	SelfReport
PubMedSubProf	Yes	{Niemann, 2020 #1090}	U. Niemann, B. Boecking, P. Brueggemann, W. Mebus, B. Mazurek and M. Spiliopoulou	2020	Tinnitus-related distress after multimodal treatment can be characterized using a key subset of baseline variables	PloS one	Yes	1414	(Multiple) Gradient boosted trees	AprioriSubgrouping	Multimodal 7-day treatments program (informational counseling, ENT and psychological diagnostics, cognitive behavior therapy, hearing exercises with aspects of mindfulness-based stress reduction, progressive muscle relaxation and physiotherapy)	(Multiple) Gradient boosted trees to classify tinnitus distress after treatment - including 26 variables from an initial set of 205 using a feature selection process: 1. TINSKAL_impairment: Degree of tinnitus impairment; 2. ADSL_depression: Depressive disorder sum score; 3. ADSL_adls11: During the past week my sleep was restless; 4. SF8_physicalhealth: Physical health summary score; 5. BSF_anx_de…	NA	NonSignDiffer	NonTinnitusSpecific	Mental Health	Stress-related Symptoms	PSQ - question 3	Categorical hardly ever, rarely, freqently, mostly; from PSQ - question “You are irritable or grouchy.”	SelfReport
PubMedSubProf	Yes	{Niemann, 2020 #1090}	U. Niemann, B. Boecking, P. Brueggemann, W. Mebus, B. Mazurek and M. Spiliopoulou	2020	Tinnitus-related distress after multimodal treatment can be characterized using a key subset of baseline variables	PloS one	Yes	1414	(Multiple) Gradient boosted trees	AprioriSubgrouping	Multimodal 7-day treatments program (informational counseling, ENT and psychological diagnostics, cognitive behavior therapy, hearing exercises with aspects of mindfulness-based stress reduction, progressive muscle relaxation and physiotherapy)	(Multiple) Gradient boosted trees to classify tinnitus distress after treatment - including 26 variables from an initial set of 205 using a feature selection process: 1. TINSKAL_impairment: Degree of tinnitus impairment; 2. ADSL_depression: Depressive disorder sum score; 3. ADSL_adls11: During the past week my sleep was restless; 4. SF8_physicalhealth: Physical health summary score; 5. BSF_anx_de…	NA	NonSignDiffer	NonTinnitusSpecific	Mental Health	Stress-related Symptoms	PSQ - question 4	Categorical hardly ever, rarely, freqently, mostly; from PSQ - question “You have too many things to do.”	SelfReport
PubMedSubProf	Yes	{Niemann, 2020 #1090}	U. Niemann, B. Boecking, P. Brueggemann, W. Mebus, B. Mazurek and M. Spiliopoulou	2020	Tinnitus-related distress after multimodal treatment can be characterized using a key subset of baseline variables	PloS one	Yes	1414	(Multiple) Gradient boosted trees	AprioriSubgrouping	Multimodal 7-day treatments program (informational counseling, ENT and psychological diagnostics, cognitive behavior therapy, hearing exercises with aspects of mindfulness-based stress reduction, progressive muscle relaxation and physiotherapy)	(Multiple) Gradient boosted trees to classify tinnitus distress after treatment - including 26 variables from an initial set of 205 using a feature selection process: 1. TINSKAL_impairment: Degree of tinnitus impairment; 2. ADSL_depression: Depressive disorder sum score; 3. ADSL_adls11: During the past week my sleep was restless; 4. SF8_physicalhealth: Physical health summary score; 5. BSF_anx_de…	NA	SignDiffer	NonTinnitusSpecific	Mental Health	Stress-related Symptoms	PSQ - question 5	Categorical hardly ever, rarely, freqently, mostly; from PSQ - question “You feel lonely or isolated.”	SelfReport
PubMedSubProf	Yes	{Niemann, 2020 #1090}	U. Niemann, B. Boecking, P. Brueggemann, W. Mebus, B. Mazurek and M. Spiliopoulou	2020	Tinnitus-related distress after multimodal treatment can be characterized using a key subset of baseline variables	PloS one	Yes	1414	(Multiple) Gradient boosted trees	AprioriSubgrouping	Multimodal 7-day treatments program (informational counseling, ENT and psychological diagnostics, cognitive behavior therapy, hearing exercises with aspects of mindfulness-based stress reduction, progressive muscle relaxation and physiotherapy)	(Multiple) Gradient boosted trees to classify tinnitus distress after treatment - including 26 variables from an initial set of 205 using a feature selection process: 1. TINSKAL_impairment: Degree of tinnitus impairment; 2. ADSL_depression: Depressive disorder sum score; 3. ADSL_adls11: During the past week my sleep was restless; 4. SF8_physicalhealth: Physical health summary score; 5. BSF_anx_de…	NA	NonSignDiffer	NonTinnitusSpecific	Mental Health	Stress-related Symptoms	PSQ - question 6	Categorical hardly ever, rarely, freqently, mostly; from PSQ - question “You find yourself in situations of conflict.”	SelfReport
PubMedSubProf	Yes	{Niemann, 2020 #1090}	U. Niemann, B. Boecking, P. Brueggemann, W. Mebus, B. Mazurek and M. Spiliopoulou	2020	Tinnitus-related distress after multimodal treatment can be characterized using a key subset of baseline variables	PloS one	Yes	1414	(Multiple) Gradient boosted trees	AprioriSubgrouping	Multimodal 7-day treatments program (informational counseling, ENT and psychological diagnostics, cognitive behavior therapy, hearing exercises with aspects of mindfulness-based stress reduction, progressive muscle relaxation and physiotherapy)	(Multiple) Gradient boosted trees to classify tinnitus distress after treatment - including 26 variables from an initial set of 205 using a feature selection process: 1. TINSKAL_impairment: Degree of tinnitus impairment; 2. ADSL_depression: Depressive disorder sum score; 3. ADSL_adls11: During the past week my sleep was restless; 4. SF8_physicalhealth: Physical health summary score; 5. BSF_anx_de…	NA	NonSignDiffer	NonTinnitusSpecific	Mental Health	Stress-related Symptoms	PSQ - question 7	Categorical hardly ever, rarely, freqently, mostly; from PSQ - question “You feel you’re doing things you really like.”	SelfReport
PubMedSubProf	Yes	{Niemann, 2020 #1090}	U. Niemann, B. Boecking, P. Brueggemann, W. Mebus, B. Mazurek and M. Spiliopoulou	2020	Tinnitus-related distress after multimodal treatment can be characterized using a key subset of baseline variables	PloS one	Yes	1414	(Multiple) Gradient boosted trees	AprioriSubgrouping	Multimodal 7-day treatments program (informational counseling, ENT and psychological diagnostics, cognitive behavior therapy, hearing exercises with aspects of mindfulness-based stress reduction, progressive muscle relaxation and physiotherapy)	(Multiple) Gradient boosted trees to classify tinnitus distress after treatment - including 26 variables from an initial set of 205 using a feature selection process: 1. TINSKAL_impairment: Degree of tinnitus impairment; 2. ADSL_depression: Depressive disorder sum score; 3. ADSL_adls11: During the past week my sleep was restless; 4. SF8_physicalhealth: Physical health summary score; 5. BSF_anx_de…	NA	NonSignDiffer	NonTinnitusSpecific	Mental Health	Stress-related Symptoms	PSQ - question 8	Categorical hardly ever, rarely, freqently, mostly; from PSQ - question “You feel tired.”	SelfReport
PubMedSubProf	Yes	{Niemann, 2020 #1090}	U. Niemann, B. Boecking, P. Brueggemann, W. Mebus, B. Mazurek and M. Spiliopoulou	2020	Tinnitus-related distress after multimodal treatment can be characterized using a key subset of baseline variables	PloS one	Yes	1414	(Multiple) Gradient boosted trees	AprioriSubgrouping	Multimodal 7-day treatments program (informational counseling, ENT and psychological diagnostics, cognitive behavior therapy, hearing exercises with aspects of mindfulness-based stress reduction, progressive muscle relaxation and physiotherapy)	(Multiple) Gradient boosted trees to classify tinnitus distress after treatment - including 26 variables from an initial set of 205 using a feature selection process: 1. TINSKAL_impairment: Degree of tinnitus impairment; 2. ADSL_depression: Depressive disorder sum score; 3. ADSL_adls11: During the past week my sleep was restless; 4. SF8_physicalhealth: Physical health summary score; 5. BSF_anx_de…	NA	NonSignDiffer	NonTinnitusSpecific	Mental Health	Stress-related Symptoms	PSQ - question 9	Categorical hardly ever, rarely, freqently, mostly; from PSQ - question “You fear you may not manage to attain your goals.”	SelfReport
PubMedSubProf	Yes	{Niemann, 2020 #1090}	U. Niemann, B. Boecking, P. Brueggemann, W. Mebus, B. Mazurek and M. Spiliopoulou	2020	Tinnitus-related distress after multimodal treatment can be characterized using a key subset of baseline variables	PloS one	Yes	1414	(Multiple) Gradient boosted trees	AprioriSubgrouping	Multimodal 7-day treatments program (informational counseling, ENT and psychological diagnostics, cognitive behavior therapy, hearing exercises with aspects of mindfulness-based stress reduction, progressive muscle relaxation and physiotherapy)	(Multiple) Gradient boosted trees to classify tinnitus distress after treatment - including 26 variables from an initial set of 205 using a feature selection process: 1. TINSKAL_impairment: Degree of tinnitus impairment; 2. ADSL_depression: Depressive disorder sum score; 3. ADSL_adls11: During the past week my sleep was restless; 4. SF8_physicalhealth: Physical health summary score; 5. BSF_anx_de…	NA	NonSignDiffer	NonTinnitusSpecific	Mental Health	Stress-related Symptoms	PSQ - question 10	Categorical hardly ever, rarely, freqently, mostly; from PSQ - question “You feel calm.”	SelfReport
PubMedSubProf	Yes	{Niemann, 2020 #1090}	U. Niemann, B. Boecking, P. Brueggemann, W. Mebus, B. Mazurek and M. Spiliopoulou	2020	Tinnitus-related distress after multimodal treatment can be characterized using a key subset of baseline variables	PloS one	Yes	1414	(Multiple) Gradient boosted trees	AprioriSubgrouping	Multimodal 7-day treatments program (informational counseling, ENT and psychological diagnostics, cognitive behavior therapy, hearing exercises with aspects of mindfulness-based stress reduction, progressive muscle relaxation and physiotherapy)	(Multiple) Gradient boosted trees to classify tinnitus distress after treatment - including 26 variables from an initial set of 205 using a feature selection process: 1. TINSKAL_impairment: Degree of tinnitus impairment; 2. ADSL_depression: Depressive disorder sum score; 3. ADSL_adls11: During the past week my sleep was restless; 4. SF8_physicalhealth: Physical health summary score; 5. BSF_anx_de…	NA	NonSignDiffer	NonTinnitusSpecific	Mental Health	Stress-related Symptoms	PSQ - question 11	Categorical hardly ever, rarely, freqently, mostly; from PSQ - question “You have too many decisions to make.”	SelfReport
PubMedSubProf	Yes	{Niemann, 2020 #1090}	U. Niemann, B. Boecking, P. Brueggemann, W. Mebus, B. Mazurek and M. Spiliopoulou	2020	Tinnitus-related distress after multimodal treatment can be characterized using a key subset of baseline variables	PloS one	Yes	1414	(Multiple) Gradient boosted trees	AprioriSubgrouping	Multimodal 7-day treatments program (informational counseling, ENT and psychological diagnostics, cognitive behavior therapy, hearing exercises with aspects of mindfulness-based stress reduction, progressive muscle relaxation and physiotherapy)	(Multiple) Gradient boosted trees to classify tinnitus distress after treatment - including 26 variables from an initial set of 205 using a feature selection process: 1. TINSKAL_impairment: Degree of tinnitus impairment; 2. ADSL_depression: Depressive disorder sum score; 3. ADSL_adls11: During the past week my sleep was restless; 4. SF8_physicalhealth: Physical health summary score; 5. BSF_anx_de…	NA	NonSignDiffer	NonTinnitusSpecific	Mental Health	Stress-related Symptoms	PSQ - question 12	Categorical hardly ever, rarely, freqently, mostly; from PSQ - question “You feel frustrated.”	SelfReport
PubMedSubProf	Yes	{Niemann, 2020 #1090}	U. Niemann, B. Boecking, P. Brueggemann, W. Mebus, B. Mazurek and M. Spiliopoulou	2020	Tinnitus-related distress after multimodal treatment can be characterized using a key subset of baseline variables	PloS one	Yes	1414	(Multiple) Gradient boosted trees	AprioriSubgrouping	Multimodal 7-day treatments program (informational counseling, ENT and psychological diagnostics, cognitive behavior therapy, hearing exercises with aspects of mindfulness-based stress reduction, progressive muscle relaxation and physiotherapy)	(Multiple) Gradient boosted trees to classify tinnitus distress after treatment - including 26 variables from an initial set of 205 using a feature selection process: 1. TINSKAL_impairment: Degree of tinnitus impairment; 2. ADSL_depression: Depressive disorder sum score; 3. ADSL_adls11: During the past week my sleep was restless; 4. SF8_physicalhealth: Physical health summary score; 5. BSF_anx_de…	NA	NonSignDiffer	NonTinnitusSpecific	Mental Health	Stress-related Symptoms	PSQ - question 13	Categorical hardly ever, rarely, freqently, mostly; from PSQ - question “You are full of energy.”	SelfReport
PubMedSubProf	Yes	{Niemann, 2020 #1090}	U. Niemann, B. Boecking, P. Brueggemann, W. Mebus, B. Mazurek and M. Spiliopoulou	2020	Tinnitus-related distress after multimodal treatment can be characterized using a key subset of baseline variables	PloS one	Yes	1414	(Multiple) Gradient boosted trees	AprioriSubgrouping	Multimodal 7-day treatments program (informational counseling, ENT and psychological diagnostics, cognitive behavior therapy, hearing exercises with aspects of mindfulness-based stress reduction, progressive muscle relaxation and physiotherapy)	(Multiple) Gradient boosted trees to classify tinnitus distress after treatment - including 26 variables from an initial set of 205 using a feature selection process: 1. TINSKAL_impairment: Degree of tinnitus impairment; 2. ADSL_depression: Depressive disorder sum score; 3. ADSL_adls11: During the past week my sleep was restless; 4. SF8_physicalhealth: Physical health summary score; 5. BSF_anx_de…	NA	NonSignDiffer	NonTinnitusSpecific	Mental Health	Stress-related Symptoms	PSQ - question 14	Categorical hardly ever, rarely, freqently, mostly; from PSQ - question “You feel tense.”	SelfReport
PubMedSubProf	Yes	{Niemann, 2020 #1090}	U. Niemann, B. Boecking, P. Brueggemann, W. Mebus, B. Mazurek and M. Spiliopoulou	2020	Tinnitus-related distress after multimodal treatment can be characterized using a key subset of baseline variables	PloS one	Yes	1414	(Multiple) Gradient boosted trees	AprioriSubgrouping	Multimodal 7-day treatments program (informational counseling, ENT and psychological diagnostics, cognitive behavior therapy, hearing exercises with aspects of mindfulness-based stress reduction, progressive muscle relaxation and physiotherapy)	(Multiple) Gradient boosted trees to classify tinnitus distress after treatment - including 26 variables from an initial set of 205 using a feature selection process: 1. TINSKAL_impairment: Degree of tinnitus impairment; 2. ADSL_depression: Depressive disorder sum score; 3. ADSL_adls11: During the past week my sleep was restless; 4. SF8_physicalhealth: Physical health summary score; 5. BSF_anx_de…	NA	NonSignDiffer	NonTinnitusSpecific	Mental Health	Stress-related Symptoms	PSQ - question 15	Categorical hardly ever, rarely, freqently, mostly; from PSQ - question “Your problems seem to be piling up.”	SelfReport
PubMedSubProf	Yes	{Niemann, 2020 #1090}	U. Niemann, B. Boecking, P. Brueggemann, W. Mebus, B. Mazurek and M. Spiliopoulou	2020	Tinnitus-related distress after multimodal treatment can be characterized using a key subset of baseline variables	PloS one	Yes	1414	(Multiple) Gradient boosted trees	AprioriSubgrouping	Multimodal 7-day treatments program (informational counseling, ENT and psychological diagnostics, cognitive behavior therapy, hearing exercises with aspects of mindfulness-based stress reduction, progressive muscle relaxation and physiotherapy)	(Multiple) Gradient boosted trees to classify tinnitus distress after treatment - including 26 variables from an initial set of 205 using a feature selection process: 1. TINSKAL_impairment: Degree of tinnitus impairment; 2. ADSL_depression: Depressive disorder sum score; 3. ADSL_adls11: During the past week my sleep was restless; 4. SF8_physicalhealth: Physical health summary score; 5. BSF_anx_de…	NA	NonSignDiffer	NonTinnitusSpecific	Mental Health	Stress-related Symptoms	PSQ - question 16	Categorical hardly ever, rarely, freqently, mostly; from PSQ - question “You feel you’re in a hurry.”	SelfReport
PubMedSubProf	Yes	{Niemann, 2020 #1090}	U. Niemann, B. Boecking, P. Brueggemann, W. Mebus, B. Mazurek and M. Spiliopoulou	2020	Tinnitus-related distress after multimodal treatment can be characterized using a key subset of baseline variables	PloS one	Yes	1414	(Multiple) Gradient boosted trees	AprioriSubgrouping	Multimodal 7-day treatments program (informational counseling, ENT and psychological diagnostics, cognitive behavior therapy, hearing exercises with aspects of mindfulness-based stress reduction, progressive muscle relaxation and physiotherapy)	(Multiple) Gradient boosted trees to classify tinnitus distress after treatment - including 26 variables from an initial set of 205 using a feature selection process: 1. TINSKAL_impairment: Degree of tinnitus impairment; 2. ADSL_depression: Depressive disorder sum score; 3. ADSL_adls11: During the past week my sleep was restless; 4. SF8_physicalhealth: Physical health summary score; 5. BSF_anx_de…	NA	NonSignDiffer	NonTinnitusSpecific	Mental Health	Stress-related Symptoms	PSQ - question 17	Categorical hardly ever, rarely, freqently, mostly; from PSQ - question “You feel safe and protected.”	SelfReport
PubMedSubProf	Yes	{Niemann, 2020 #1090}	U. Niemann, B. Boecking, P. Brueggemann, W. Mebus, B. Mazurek and M. Spiliopoulou	2020	Tinnitus-related distress after multimodal treatment can be characterized using a key subset of baseline variables	PloS one	Yes	1414	(Multiple) Gradient boosted trees	AprioriSubgrouping	Multimodal 7-day treatments program (informational counseling, ENT and psychological diagnostics, cognitive behavior therapy, hearing exercises with aspects of mindfulness-based stress reduction, progressive muscle relaxation and physiotherapy)	(Multiple) Gradient boosted trees to classify tinnitus distress after treatment - including 26 variables from an initial set of 205 using a feature selection process: 1. TINSKAL_impairment: Degree of tinnitus impairment; 2. ADSL_depression: Depressive disorder sum score; 3. ADSL_adls11: During the past week my sleep was restless; 4. SF8_physicalhealth: Physical health summary score; 5. BSF_anx_de…	NA	NonSignDiffer	NonTinnitusSpecific	Mental Health	Stress-related Symptoms	PSQ - question 18	Categorical hardly ever, rarely, freqently, mostly; from PSQ - question “You have many worries.”	SelfReport
PubMedSubProf	Yes	{Niemann, 2020 #1090}	U. Niemann, B. Boecking, P. Brueggemann, W. Mebus, B. Mazurek and M. Spiliopoulou	2020	Tinnitus-related distress after multimodal treatment can be characterized using a key subset of baseline variables	PloS one	Yes	1414	(Multiple) Gradient boosted trees	AprioriSubgrouping	Multimodal 7-day treatments program (informational counseling, ENT and psychological diagnostics, cognitive behavior therapy, hearing exercises with aspects of mindfulness-based stress reduction, progressive muscle relaxation and physiotherapy)	(Multiple) Gradient boosted trees to classify tinnitus distress after treatment - including 26 variables from an initial set of 205 using a feature selection process: 1. TINSKAL_impairment: Degree of tinnitus impairment; 2. ADSL_depression: Depressive disorder sum score; 3. ADSL_adls11: During the past week my sleep was restless; 4. SF8_physicalhealth: Physical health summary score; 5. BSF_anx_de…	NA	NonSignDiffer	NonTinnitusSpecific	Mental Health	Stress-related Symptoms	PSQ - question 19	Categorical hardly ever, rarely, freqently, mostly; from PSQ - question “You are under pressure from other people.”	SelfReport
PubMedSubProf	Yes	{Niemann, 2020 #1090}	U. Niemann, B. Boecking, P. Brueggemann, W. Mebus, B. Mazurek and M. Spiliopoulou	2020	Tinnitus-related distress after multimodal treatment can be characterized using a key subset of baseline variables	PloS one	Yes	1414	(Multiple) Gradient boosted trees	AprioriSubgrouping	Multimodal 7-day treatments program (informational counseling, ENT and psychological diagnostics, cognitive behavior therapy, hearing exercises with aspects of mindfulness-based stress reduction, progressive muscle relaxation and physiotherapy)	(Multiple) Gradient boosted trees to classify tinnitus distress after treatment - including 26 variables from an initial set of 205 using a feature selection process: 1. TINSKAL_impairment: Degree of tinnitus impairment; 2. ADSL_depression: Depressive disorder sum score; 3. ADSL_adls11: During the past week my sleep was restless; 4. SF8_physicalhealth: Physical health summary score; 5. BSF_anx_de…	NA	NonSignDiffer	NonTinnitusSpecific	Mental Health	Stress-related Symptoms	PSQ - question 20	Categorical hardly ever, rarely, freqently, mostly; from PSQ - question “You feel discouraged.”	SelfReport
PubMedSubProf	Yes	{Niemann, 2020 #1090}	U. Niemann, B. Boecking, P. Brueggemann, W. Mebus, B. Mazurek and M. Spiliopoulou	2020	Tinnitus-related distress after multimodal treatment can be characterized using a key subset of baseline variables	PloS one	Yes	1414	(Multiple) Gradient boosted trees	AprioriSubgrouping	Multimodal 7-day treatments program (informational counseling, ENT and psychological diagnostics, cognitive behavior therapy, hearing exercises with aspects of mindfulness-based stress reduction, progressive muscle relaxation and physiotherapy)	(Multiple) Gradient boosted trees to classify tinnitus distress after treatment - including 26 variables from an initial set of 205 using a feature selection process: 1. TINSKAL_impairment: Degree of tinnitus impairment; 2. ADSL_depression: Depressive disorder sum score; 3. ADSL_adls11: During the past week my sleep was restless; 4. SF8_physicalhealth: Physical health summary score; 5. BSF_anx_de…	NA	NonSignDiffer	NonTinnitusSpecific	Mental Health	Stress-related Symptoms	PSQ - question 21	Categorical hardly ever, rarely, freqently, mostly; from PSQ - question “You enjoy yourself.”	SelfReport
PubMedSubProf	Yes	{Niemann, 2020 #1090}	U. Niemann, B. Boecking, P. Brueggemann, W. Mebus, B. Mazurek and M. Spiliopoulou	2020	Tinnitus-related distress after multimodal treatment can be characterized using a key subset of baseline variables	PloS one	Yes	1414	(Multiple) Gradient boosted trees	AprioriSubgrouping	Multimodal 7-day treatments program (informational counseling, ENT and psychological diagnostics, cognitive behavior therapy, hearing exercises with aspects of mindfulness-based stress reduction, progressive muscle relaxation and physiotherapy)	(Multiple) Gradient boosted trees to classify tinnitus distress after treatment - including 26 variables from an initial set of 205 using a feature selection process: 1. TINSKAL_impairment: Degree of tinnitus impairment; 2. ADSL_depression: Depressive disorder sum score; 3. ADSL_adls11: During the past week my sleep was restless; 4. SF8_physicalhealth: Physical health summary score; 5. BSF_anx_de…	NA	SignDiffer	NonTinnitusSpecific	Mental Health	Stress-related Symptoms	PSQ - question 22	Categorical hardly ever, rarely, freqently, mostly; from PSQ - question “You are afraid for the future.”	SelfReport
PubMedSubProf	Yes	{Niemann, 2020 #1090}	U. Niemann, B. Boecking, P. Brueggemann, W. Mebus, B. Mazurek and M. Spiliopoulou	2020	Tinnitus-related distress after multimodal treatment can be characterized using a key subset of baseline variables	PloS one	Yes	1414	(Multiple) Gradient boosted trees	AprioriSubgrouping	Multimodal 7-day treatments program (informational counseling, ENT and psychological diagnostics, cognitive behavior therapy, hearing exercises with aspects of mindfulness-based stress reduction, progressive muscle relaxation and physiotherapy)	(Multiple) Gradient boosted trees to classify tinnitus distress after treatment - including 26 variables from an initial set of 205 using a feature selection process: 1. TINSKAL_impairment: Degree of tinnitus impairment; 2. ADSL_depression: Depressive disorder sum score; 3. ADSL_adls11: During the past week my sleep was restless; 4. SF8_physicalhealth: Physical health summary score; 5. BSF_anx_de…	NA	NonSignDiffer	NonTinnitusSpecific	Mental Health	Stress-related Symptoms	PSQ - question 23	Categorical hardly ever, rarely, freqently, mostly; from PSQ - question “You feel you’re doing things because you have to not because you want to.”	SelfReport
PubMedSubProf	Yes	{Niemann, 2020 #1090}	U. Niemann, B. Boecking, P. Brueggemann, W. Mebus, B. Mazurek and M. Spiliopoulou	2020	Tinnitus-related distress after multimodal treatment can be characterized using a key subset of baseline variables	PloS one	Yes	1414	(Multiple) Gradient boosted trees	AprioriSubgrouping	Multimodal 7-day treatments program (informational counseling, ENT and psychological diagnostics, cognitive behavior therapy, hearing exercises with aspects of mindfulness-based stress reduction, progressive muscle relaxation and physiotherapy)	(Multiple) Gradient boosted trees to classify tinnitus distress after treatment - including 26 variables from an initial set of 205 using a feature selection process: 1. TINSKAL_impairment: Degree of tinnitus impairment; 2. ADSL_depression: Depressive disorder sum score; 3. ADSL_adls11: During the past week my sleep was restless; 4. SF8_physicalhealth: Physical health summary score; 5. BSF_anx_de…	NA	NonSignDiffer	NonTinnitusSpecific	Mental Health	Stress-related Symptoms	PSQ - question 24	Categorical hardly ever, rarely, freqently, mostly; from PSQ - question “You feel criticised or judged.”	SelfReport
PubMedSubProf	Yes	{Niemann, 2020 #1090}	U. Niemann, B. Boecking, P. Brueggemann, W. Mebus, B. Mazurek and M. Spiliopoulou	2020	Tinnitus-related distress after multimodal treatment can be characterized using a key subset of baseline variables	PloS one	Yes	1414	(Multiple) Gradient boosted trees	AprioriSubgrouping	Multimodal 7-day treatments program (informational counseling, ENT and psychological diagnostics, cognitive behavior therapy, hearing exercises with aspects of mindfulness-based stress reduction, progressive muscle relaxation and physiotherapy)	(Multiple) Gradient boosted trees to classify tinnitus distress after treatment - including 26 variables from an initial set of 205 using a feature selection process: 1. TINSKAL_impairment: Degree of tinnitus impairment; 2. ADSL_depression: Depressive disorder sum score; 3. ADSL_adls11: During the past week my sleep was restless; 4. SF8_physicalhealth: Physical health summary score; 5. BSF_anx_de…	NA	NonSignDiffer	NonTinnitusSpecific	Mental Health	Stress-related Symptoms	PSQ - question 25	Categorical hardly ever, rarely, freqently, mostly; from PSQ - question “You are lighthearted.”	SelfReport
PubMedSubProf	Yes	{Niemann, 2020 #1090}	U. Niemann, B. Boecking, P. Brueggemann, W. Mebus, B. Mazurek and M. Spiliopoulou	2020	Tinnitus-related distress after multimodal treatment can be characterized using a key subset of baseline variables	PloS one	Yes	1414	(Multiple) Gradient boosted trees	AprioriSubgrouping	Multimodal 7-day treatments program (informational counseling, ENT and psychological diagnostics, cognitive behavior therapy, hearing exercises with aspects of mindfulness-based stress reduction, progressive muscle relaxation and physiotherapy)	(Multiple) Gradient boosted trees to classify tinnitus distress after treatment - including 26 variables from an initial set of 205 using a feature selection process: 1. TINSKAL_impairment: Degree of tinnitus impairment; 2. ADSL_depression: Depressive disorder sum score; 3. ADSL_adls11: During the past week my sleep was restless; 4. SF8_physicalhealth: Physical health summary score; 5. BSF_anx_de…	NA	NonSignDiffer	NonTinnitusSpecific	Mental Health	Stress-related Symptoms	PSQ - question 26	Categorical hardly ever, rarely, freqently, mostly; from PSQ - question “You feel mentally exhausted.”	SelfReport
PubMedSubProf	Yes	{Niemann, 2020 #1090}	U. Niemann, B. Boecking, P. Brueggemann, W. Mebus, B. Mazurek and M. Spiliopoulou	2020	Tinnitus-related distress after multimodal treatment can be characterized using a key subset of baseline variables	PloS one	Yes	1414	(Multiple) Gradient boosted trees	AprioriSubgrouping	Multimodal 7-day treatments program (informational counseling, ENT and psychological diagnostics, cognitive behavior therapy, hearing exercises with aspects of mindfulness-based stress reduction, progressive muscle relaxation and physiotherapy)	(Multiple) Gradient boosted trees to classify tinnitus distress after treatment - including 26 variables from an initial set of 205 using a feature selection process: 1. TINSKAL_impairment: Degree of tinnitus impairment; 2. ADSL_depression: Depressive disorder sum score; 3. ADSL_adls11: During the past week my sleep was restless; 4. SF8_physicalhealth: Physical health summary score; 5. BSF_anx_de…	NA	NonSignDiffer	NonTinnitusSpecific	Mental Health	Stress-related Symptoms	PSQ - question 27	Categorical hardly ever, rarely, freqently, mostly; from PSQ - question “You have trouble relaxing.”	SelfReport
PubMedSubProf	Yes	{Niemann, 2020 #1090}	U. Niemann, B. Boecking, P. Brueggemann, W. Mebus, B. Mazurek and M. Spiliopoulou	2020	Tinnitus-related distress after multimodal treatment can be characterized using a key subset of baseline variables	PloS one	Yes	1414	(Multiple) Gradient boosted trees	AprioriSubgrouping	Multimodal 7-day treatments program (informational counseling, ENT and psychological diagnostics, cognitive behavior therapy, hearing exercises with aspects of mindfulness-based stress reduction, progressive muscle relaxation and physiotherapy)	(Multiple) Gradient boosted trees to classify tinnitus distress after treatment - including 26 variables from an initial set of 205 using a feature selection process: 1. TINSKAL_impairment: Degree of tinnitus impairment; 2. ADSL_depression: Depressive disorder sum score; 3. ADSL_adls11: During the past week my sleep was restless; 4. SF8_physicalhealth: Physical health summary score; 5. BSF_anx_de…	NA	NonSignDiffer	NonTinnitusSpecific	Mental Health	Stress-related Symptoms	PSQ - question 28	Categorical hardly ever, rarely, freqently, mostly; from PSQ - question “You feel loaded down with responsibility.”	SelfReport
PubMedSubProf	Yes	{Niemann, 2020 #1090}	U. Niemann, B. Boecking, P. Brueggemann, W. Mebus, B. Mazurek and M. Spiliopoulou	2020	Tinnitus-related distress after multimodal treatment can be characterized using a key subset of baseline variables	PloS one	Yes	1414	(Multiple) Gradient boosted trees	AprioriSubgrouping	Multimodal 7-day treatments program (informational counseling, ENT and psychological diagnostics, cognitive behavior therapy, hearing exercises with aspects of mindfulness-based stress reduction, progressive muscle relaxation and physiotherapy)	(Multiple) Gradient boosted trees to classify tinnitus distress after treatment - including 26 variables from an initial set of 205 using a feature selection process: 1. TINSKAL_impairment: Degree of tinnitus impairment; 2. ADSL_depression: Depressive disorder sum score; 3. ADSL_adls11: During the past week my sleep was restless; 4. SF8_physicalhealth: Physical health summary score; 5. BSF_anx_de…	NA	NonSignDiffer	NonTinnitusSpecific	Mental Health	Stress-related Symptoms	PSQ - question 29	Categorical hardly ever, rarely, freqently, mostly; from PSQ - question “You have enough time for yourself.”	SelfReport
PubMedSubProf	Yes	{Niemann, 2020 #1090}	U. Niemann, B. Boecking, P. Brueggemann, W. Mebus, B. Mazurek and M. Spiliopoulou	2020	Tinnitus-related distress after multimodal treatment can be characterized using a key subset of baseline variables	PloS one	Yes	1414	(Multiple) Gradient boosted trees	AprioriSubgrouping	Multimodal 7-day treatments program (informational counseling, ENT and psychological diagnostics, cognitive behavior therapy, hearing exercises with aspects of mindfulness-based stress reduction, progressive muscle relaxation and physiotherapy)	(Multiple) Gradient boosted trees to classify tinnitus distress after treatment - including 26 variables from an initial set of 205 using a feature selection process: 1. TINSKAL_impairment: Degree of tinnitus impairment; 2. ADSL_depression: Depressive disorder sum score; 3. ADSL_adls11: During the past week my sleep was restless; 4. SF8_physicalhealth: Physical health summary score; 5. BSF_anx_de…	NA	NonSignDiffer	NonTinnitusSpecific	Mental Health	Stress-related Symptoms	PSQ - question 30	Categorical hardly ever, rarely, freqently, mostly; from PSQ - question “You feel under pressure from deadlines.”	SelfReport
PubMedSubProf	Yes	{Niemann, 2020 #1090}	U. Niemann, B. Boecking, P. Brueggemann, W. Mebus, B. Mazurek and M. Spiliopoulou	2020	Tinnitus-related distress after multimodal treatment can be characterized using a key subset of baseline variables	PloS one	Yes	1414	(Multiple) Gradient boosted trees	AprioriSubgrouping	Multimodal 7-day treatments program (informational counseling, ENT and psychological diagnostics, cognitive behavior therapy, hearing exercises with aspects of mindfulness-based stress reduction, progressive muscle relaxation and physiotherapy)	(Multiple) Gradient boosted trees to classify tinnitus distress after treatment - including 26 variables from an initial set of 205 using a feature selection process: 1. TINSKAL_impairment: Degree of tinnitus impairment; 2. ADSL_depression: Depressive disorder sum score; 3. ADSL_adls11: During the past week my sleep was restless; 4. SF8_physicalhealth: Physical health summary score; 5. BSF_anx_de…	NA	NonSignDiffer	NonTinnitusSpecific	Other Symptoms and Conditions	Quality of Life	Health-related quality of life - SF-8 Bodily pain score	Numerical (Bullinger and Morfeld, 2008)	SelfReport
PubMedSubProf	Yes	{Niemann, 2020 #1090}	U. Niemann, B. Boecking, P. Brueggemann, W. Mebus, B. Mazurek and M. Spiliopoulou	2020	Tinnitus-related distress after multimodal treatment can be characterized using a key subset of baseline variables	PloS one	Yes	1414	(Multiple) Gradient boosted trees	AprioriSubgrouping	Multimodal 7-day treatments program (informational counseling, ENT and psychological diagnostics, cognitive behavior therapy, hearing exercises with aspects of mindfulness-based stress reduction, progressive muscle relaxation and physiotherapy)	(Multiple) Gradient boosted trees to classify tinnitus distress after treatment - including 26 variables from an initial set of 205 using a feature selection process: 1. TINSKAL_impairment: Degree of tinnitus impairment; 2. ADSL_depression: Depressive disorder sum score; 3. ADSL_adls11: During the past week my sleep was restless; 4. SF8_physicalhealth: Physical health summary score; 5. BSF_anx_de…	NA	NonSignDiffer	NonTinnitusSpecific	Other Symptoms and Conditions	Quality of Life	Health-related quality of life - SF-8 Role emotional score	Numerical (Bullinger and Morfeld, 2008)	SelfReport
PubMedSubProf	Yes	{Niemann, 2020 #1090}	U. Niemann, B. Boecking, P. Brueggemann, W. Mebus, B. Mazurek and M. Spiliopoulou	2020	Tinnitus-related distress after multimodal treatment can be characterized using a key subset of baseline variables	PloS one	Yes	1414	(Multiple) Gradient boosted trees	AprioriSubgrouping	Multimodal 7-day treatments program (informational counseling, ENT and psychological diagnostics, cognitive behavior therapy, hearing exercises with aspects of mindfulness-based stress reduction, progressive muscle relaxation and physiotherapy)	(Multiple) Gradient boosted trees to classify tinnitus distress after treatment - including 26 variables from an initial set of 205 using a feature selection process: 1. TINSKAL_impairment: Degree of tinnitus impairment; 2. ADSL_depression: Depressive disorder sum score; 3. ADSL_adls11: During the past week my sleep was restless; 4. SF8_physicalhealth: Physical health summary score; 5. BSF_anx_de…	NA	NonSignDiffer	NonTinnitusSpecific	Other Symptoms and Conditions	Quality of Life	Health-related quality of life - SF-8 General health score	Numerical (Bullinger and Morfeld, 2008)	SelfReport
PubMedSubProf	Yes	{Niemann, 2020 #1090}	U. Niemann, B. Boecking, P. Brueggemann, W. Mebus, B. Mazurek and M. Spiliopoulou	2020	Tinnitus-related distress after multimodal treatment can be characterized using a key subset of baseline variables	PloS one	Yes	1414	(Multiple) Gradient boosted trees	AprioriSubgrouping	Multimodal 7-day treatments program (informational counseling, ENT and psychological diagnostics, cognitive behavior therapy, hearing exercises with aspects of mindfulness-based stress reduction, progressive muscle relaxation and physiotherapy)	(Multiple) Gradient boosted trees to classify tinnitus distress after treatment - including 26 variables from an initial set of 205 using a feature selection process: 1. TINSKAL_impairment: Degree of tinnitus impairment; 2. ADSL_depression: Depressive disorder sum score; 3. ADSL_adls11: During the past week my sleep was restless; 4. SF8_physicalhealth: Physical health summary score; 5. BSF_anx_de…	NA	NonSignDiffer	NonTinnitusSpecific	Other Symptoms and Conditions	Quality of Life	Health-related quality of life - SF-8 Mental health summary score	Numerical (Bullinger and Morfeld, 2008)	SelfReport
PubMedSubProf	Yes	{Niemann, 2020 #1090}	U. Niemann, B. Boecking, P. Brueggemann, W. Mebus, B. Mazurek and M. Spiliopoulou	2020	Tinnitus-related distress after multimodal treatment can be characterized using a key subset of baseline variables	PloS one	Yes	1414	(Multiple) Gradient boosted trees	AprioriSubgrouping	Multimodal 7-day treatments program (informational counseling, ENT and psychological diagnostics, cognitive behavior therapy, hearing exercises with aspects of mindfulness-based stress reduction, progressive muscle relaxation and physiotherapy)	(Multiple) Gradient boosted trees to classify tinnitus distress after treatment - including 26 variables from an initial set of 205 using a feature selection process: 1. TINSKAL_impairment: Degree of tinnitus impairment; 2. ADSL_depression: Depressive disorder sum score; 3. ADSL_adls11: During the past week my sleep was restless; 4. SF8_physicalhealth: Physical health summary score; 5. BSF_anx_de…	NA	NonSignDiffer	NonTinnitusSpecific	Other Symptoms and Conditions	Quality of Life	Health-related quality of life - SF-8 Mental health score	Numerical (Bullinger and Morfeld, 2008)	SelfReport
PubMedSubProf	Yes	{Niemann, 2020 #1090}	U. Niemann, B. Boecking, P. Brueggemann, W. Mebus, B. Mazurek and M. Spiliopoulou	2020	Tinnitus-related distress after multimodal treatment can be characterized using a key subset of baseline variables	PloS one	Yes	1414	(Multiple) Gradient boosted trees	AprioriSubgrouping	Multimodal 7-day treatments program (informational counseling, ENT and psychological diagnostics, cognitive behavior therapy, hearing exercises with aspects of mindfulness-based stress reduction, progressive muscle relaxation and physiotherapy)	(Multiple) Gradient boosted trees to classify tinnitus distress after treatment - including 26 variables from an initial set of 205 using a feature selection process: 1. TINSKAL_impairment: Degree of tinnitus impairment; 2. ADSL_depression: Depressive disorder sum score; 3. ADSL_adls11: During the past week my sleep was restless; 4. SF8_physicalhealth: Physical health summary score; 5. BSF_anx_de…	NA	NonSignDiffer	NonTinnitusSpecific	Other Symptoms and Conditions	Quality of Life	Health-related quality of life - SF-8 Role physical score	Numerical (Bullinger and Morfeld, 2008)	SelfReport
PubMedSubProf	Yes	{Niemann, 2020 #1090}	U. Niemann, B. Boecking, P. Brueggemann, W. Mebus, B. Mazurek and M. Spiliopoulou	2020	Tinnitus-related distress after multimodal treatment can be characterized using a key subset of baseline variables	PloS one	Yes	1414	(Multiple) Gradient boosted trees	AprioriSubgrouping	Multimodal 7-day treatments program (informational counseling, ENT and psychological diagnostics, cognitive behavior therapy, hearing exercises with aspects of mindfulness-based stress reduction, progressive muscle relaxation and physiotherapy)	(Multiple) Gradient boosted trees to classify tinnitus distress after treatment - including 26 variables from an initial set of 205 using a feature selection process: 1. TINSKAL_impairment: Degree of tinnitus impairment; 2. ADSL_depression: Depressive disorder sum score; 3. ADSL_adls11: During the past week my sleep was restless; 4. SF8_physicalhealth: Physical health summary score; 5. BSF_anx_de…	NA	SignDiffer	NonTinnitusSpecific	Other Symptoms and Conditions	Quality of Life	Health-related quality of life - SF-8 Physical health summary score	Numerical (Bullinger and Morfeld, 2008)	SelfReport
PubMedSubProf	Yes	{Niemann, 2020 #1090}	U. Niemann, B. Boecking, P. Brueggemann, W. Mebus, B. Mazurek and M. Spiliopoulou	2020	Tinnitus-related distress after multimodal treatment can be characterized using a key subset of baseline variables	PloS one	Yes	1414	(Multiple) Gradient boosted trees	AprioriSubgrouping	Multimodal 7-day treatments program (informational counseling, ENT and psychological diagnostics, cognitive behavior therapy, hearing exercises with aspects of mindfulness-based stress reduction, progressive muscle relaxation and physiotherapy)	(Multiple) Gradient boosted trees to classify tinnitus distress after treatment - including 26 variables from an initial set of 205 using a feature selection process: 1. TINSKAL_impairment: Degree of tinnitus impairment; 2. ADSL_depression: Depressive disorder sum score; 3. ADSL_adls11: During the past week my sleep was restless; 4. SF8_physicalhealth: Physical health summary score; 5. BSF_anx_de…	NA	NonSignDiffer	NonTinnitusSpecific	Other Symptoms and Conditions	Quality of Life	Health-related quality of life - SF-8 Physical functioning score	Numerical (Bullinger and Morfeld, 2008)	SelfReport
PubMedSubProf	Yes	{Niemann, 2020 #1090}	U. Niemann, B. Boecking, P. Brueggemann, W. Mebus, B. Mazurek and M. Spiliopoulou	2020	Tinnitus-related distress after multimodal treatment can be characterized using a key subset of baseline variables	PloS one	Yes	1414	(Multiple) Gradient boosted trees	AprioriSubgrouping	Multimodal 7-day treatments program (informational counseling, ENT and psychological diagnostics, cognitive behavior therapy, hearing exercises with aspects of mindfulness-based stress reduction, progressive muscle relaxation and physiotherapy)	(Multiple) Gradient boosted trees to classify tinnitus distress after treatment - including 26 variables from an initial set of 205 using a feature selection process: 1. TINSKAL_impairment: Degree of tinnitus impairment; 2. ADSL_depression: Depressive disorder sum score; 3. ADSL_adls11: During the past week my sleep was restless; 4. SF8_physicalhealth: Physical health summary score; 5. BSF_anx_de…	NA	NonSignDiffer	NonTinnitusSpecific	Other Symptoms and Conditions	Quality of Life	Health-related quality of life - SF-8 Vitality score	Numerical (Bullinger and Morfeld, 2008)	SelfReport
PubMedSubProf	Yes	{Niemann, 2020 #1090}	U. Niemann, B. Boecking, P. Brueggemann, W. Mebus, B. Mazurek and M. Spiliopoulou	2020	Tinnitus-related distress after multimodal treatment can be characterized using a key subset of baseline variables	PloS one	Yes	1414	(Multiple) Gradient boosted trees	AprioriSubgrouping	Multimodal 7-day treatments program (informational counseling, ENT and psychological diagnostics, cognitive behavior therapy, hearing exercises with aspects of mindfulness-based stress reduction, progressive muscle relaxation and physiotherapy)	(Multiple) Gradient boosted trees to classify tinnitus distress after treatment - including 26 variables from an initial set of 205 using a feature selection process: 1. TINSKAL_impairment: Degree of tinnitus impairment; 2. ADSL_depression: Depressive disorder sum score; 3. ADSL_adls11: During the past week my sleep was restless; 4. SF8_physicalhealth: Physical health summary score; 5. BSF_anx_de…	NA	NonSignDiffer	NonTinnitusSpecific	Other Symptoms and Conditions	Quality of Life	Health-related quality of life - SF-8 Social functioning score	Numerical (Bullinger and Morfeld, 2008)	SelfReport
PubMedSubProf	Yes	{Niemann, 2020 #1090}	U. Niemann, B. Boecking, P. Brueggemann, W. Mebus, B. Mazurek and M. Spiliopoulou	2020	Tinnitus-related distress after multimodal treatment can be characterized using a key subset of baseline variables	PloS one	Yes	1414	(Multiple) Gradient boosted trees	AprioriSubgrouping	Multimodal 7-day treatments program (informational counseling, ENT and psychological diagnostics, cognitive behavior therapy, hearing exercises with aspects of mindfulness-based stress reduction, progressive muscle relaxation and physiotherapy)	(Multiple) Gradient boosted trees to classify tinnitus distress after treatment - including 26 variables from an initial set of 205 using a feature selection process: 1. TINSKAL_impairment: Degree of tinnitus impairment; 2. ADSL_depression: Depressive disorder sum score; 3. ADSL_adls11: During the past week my sleep was restless; 4. SF8_physicalhealth: Physical health summary score; 5. BSF_anx_de…	NA	NonSignDiffer	NonTinnitusSpecific	Other Symptoms and Conditions	Quality of Life	Health-related quality of life - SF-8 question 1	Categorical - question “Overall, how would you rate your health during the past week?” (Bullinger and Morfeld, 2008)	SelfReport
PubMedSubProf	Yes	{Niemann, 2020 #1090}	U. Niemann, B. Boecking, P. Brueggemann, W. Mebus, B. Mazurek and M. Spiliopoulou	2020	Tinnitus-related distress after multimodal treatment can be characterized using a key subset of baseline variables	PloS one	Yes	1414	(Multiple) Gradient boosted trees	AprioriSubgrouping	Multimodal 7-day treatments program (informational counseling, ENT and psychological diagnostics, cognitive behavior therapy, hearing exercises with aspects of mindfulness-based stress reduction, progressive muscle relaxation and physiotherapy)	(Multiple) Gradient boosted trees to classify tinnitus distress after treatment - including 26 variables from an initial set of 205 using a feature selection process: 1. TINSKAL_impairment: Degree of tinnitus impairment; 2. ADSL_depression: Depressive disorder sum score; 3. ADSL_adls11: During the past week my sleep was restless; 4. SF8_physicalhealth: Physical health summary score; 5. BSF_anx_de…	NA	NonSignDiffer	NonTinnitusSpecific	Other Symptoms and Conditions	Quality of Life	Health-related quality of life - SF-8 question 2	Categorical - question “During the past 4 weeks, how much did physical health problems limit your physical activities (such as walking or climbing stairs)?” (Bullinger and Morfeld, 2008)	SelfReport
PubMedSubProf	Yes	{Niemann, 2020 #1090}	U. Niemann, B. Boecking, P. Brueggemann, W. Mebus, B. Mazurek and M. Spiliopoulou	2020	Tinnitus-related distress after multimodal treatment can be characterized using a key subset of baseline variables	PloS one	Yes	1414	(Multiple) Gradient boosted trees	AprioriSubgrouping	Multimodal 7-day treatments program (informational counseling, ENT and psychological diagnostics, cognitive behavior therapy, hearing exercises with aspects of mindfulness-based stress reduction, progressive muscle relaxation and physiotherapy)	(Multiple) Gradient boosted trees to classify tinnitus distress after treatment - including 26 variables from an initial set of 205 using a feature selection process: 1. TINSKAL_impairment: Degree of tinnitus impairment; 2. ADSL_depression: Depressive disorder sum score; 3. ADSL_adls11: During the past week my sleep was restless; 4. SF8_physicalhealth: Physical health summary score; 5. BSF_anx_de…	NA	NonSignDiffer	NonTinnitusSpecific	Other Symptoms and Conditions	Quality of Life	Health-related quality of life - SF-8 question 3	Categorical - question “During the past 4 weeks, how much difficulty did you have doing your daily work, both at home and away from home, because of your physical health?” (Bullinger and Morfeld, 2008)	SelfReport
PubMedSubProf	Yes	{Niemann, 2020 #1090}	U. Niemann, B. Boecking, P. Brueggemann, W. Mebus, B. Mazurek and M. Spiliopoulou	2020	Tinnitus-related distress after multimodal treatment can be characterized using a key subset of baseline variables	PloS one	Yes	1414	(Multiple) Gradient boosted trees	AprioriSubgrouping	Multimodal 7-day treatments program (informational counseling, ENT and psychological diagnostics, cognitive behavior therapy, hearing exercises with aspects of mindfulness-based stress reduction, progressive muscle relaxation and physiotherapy)	(Multiple) Gradient boosted trees to classify tinnitus distress after treatment - including 26 variables from an initial set of 205 using a feature selection process: 1. TINSKAL_impairment: Degree of tinnitus impairment; 2. ADSL_depression: Depressive disorder sum score; 3. ADSL_adls11: During the past week my sleep was restless; 4. SF8_physicalhealth: Physical health summary score; 5. BSF_anx_de…	NA	NonSignDiffer	NonTinnitusSpecific	Other Symptoms and Conditions	Quality of Life	Health-related quality of life - SF-8 question 4	Categorical - question “How much bodily pain have you had during the past 4 weeks?” (Bullinger and Morfeld, 2008)	SelfReport
PubMedSubProf	Yes	{Niemann, 2020 #1090}	U. Niemann, B. Boecking, P. Brueggemann, W. Mebus, B. Mazurek and M. Spiliopoulou	2020	Tinnitus-related distress after multimodal treatment can be characterized using a key subset of baseline variables	PloS one	Yes	1414	(Multiple) Gradient boosted trees	AprioriSubgrouping	Multimodal 7-day treatments program (informational counseling, ENT and psychological diagnostics, cognitive behavior therapy, hearing exercises with aspects of mindfulness-based stress reduction, progressive muscle relaxation and physiotherapy)	(Multiple) Gradient boosted trees to classify tinnitus distress after treatment - including 26 variables from an initial set of 205 using a feature selection process: 1. TINSKAL_impairment: Degree of tinnitus impairment; 2. ADSL_depression: Depressive disorder sum score; 3. ADSL_adls11: During the past week my sleep was restless; 4. SF8_physicalhealth: Physical health summary score; 5. BSF_anx_de…	NA	NonSignDiffer	NonTinnitusSpecific	Other Symptoms and Conditions	Quality of Life	Health-related quality of life - SF-8 question 5	Categorical - question “During the past 4 weeks, how much energy did you have?” (Bullinger and Morfeld, 2008)	SelfReport
PubMedSubProf	Yes	{Niemann, 2020 #1090}	U. Niemann, B. Boecking, P. Brueggemann, W. Mebus, B. Mazurek and M. Spiliopoulou	2020	Tinnitus-related distress after multimodal treatment can be characterized using a key subset of baseline variables	PloS one	Yes	1414	(Multiple) Gradient boosted trees	AprioriSubgrouping	Multimodal 7-day treatments program (informational counseling, ENT and psychological diagnostics, cognitive behavior therapy, hearing exercises with aspects of mindfulness-based stress reduction, progressive muscle relaxation and physiotherapy)	(Multiple) Gradient boosted trees to classify tinnitus distress after treatment - including 26 variables from an initial set of 205 using a feature selection process: 1. TINSKAL_impairment: Degree of tinnitus impairment; 2. ADSL_depression: Depressive disorder sum score; 3. ADSL_adls11: During the past week my sleep was restless; 4. SF8_physicalhealth: Physical health summary score; 5. BSF_anx_de…	NA	NonSignDiffer	NonTinnitusSpecific	Other Symptoms and Conditions	Quality of Life	Health-related quality of life - SF-8 question 6	Categorical - question “During the past 4 weeks, how much did your physical health or emotional problems limit your usual social activities with family or friends?” (Bullinger and Morfeld, 2008)	SelfReport
PubMedSubProf	Yes	{Niemann, 2020 #1090}	U. Niemann, B. Boecking, P. Brueggemann, W. Mebus, B. Mazurek and M. Spiliopoulou	2020	Tinnitus-related distress after multimodal treatment can be characterized using a key subset of baseline variables	PloS one	Yes	1414	(Multiple) Gradient boosted trees	AprioriSubgrouping	Multimodal 7-day treatments program (informational counseling, ENT and psychological diagnostics, cognitive behavior therapy, hearing exercises with aspects of mindfulness-based stress reduction, progressive muscle relaxation and physiotherapy)	(Multiple) Gradient boosted trees to classify tinnitus distress after treatment - including 26 variables from an initial set of 205 using a feature selection process: 1. TINSKAL_impairment: Degree of tinnitus impairment; 2. ADSL_depression: Depressive disorder sum score; 3. ADSL_adls11: During the past week my sleep was restless; 4. SF8_physicalhealth: Physical health summary score; 5. BSF_anx_de…	NA	SignDiffer	NonTinnitusSpecific	Other Symptoms and Conditions	Quality of Life	Health-related quality of life - SF-8 question 7	Categorical - question “During the past 4 weeks, how much have you been bothered by emotional problems (...) ?” (Bullinger and Morfeld, 2008)	SelfReport
PubMedSubProf	Yes	{Niemann, 2020 #1090}	U. Niemann, B. Boecking, P. Brueggemann, W. Mebus, B. Mazurek and M. Spiliopoulou	2020	Tinnitus-related distress after multimodal treatment can be characterized using a key subset of baseline variables	PloS one	Yes	1414	(Multiple) Gradient boosted trees	AprioriSubgrouping	Multimodal 7-day treatments program (informational counseling, ENT and psychological diagnostics, cognitive behavior therapy, hearing exercises with aspects of mindfulness-based stress reduction, progressive muscle relaxation and physiotherapy)	(Multiple) Gradient boosted trees to classify tinnitus distress after treatment - including 26 variables from an initial set of 205 using a feature selection process: 1. TINSKAL_impairment: Degree of tinnitus impairment; 2. ADSL_depression: Depressive disorder sum score; 3. ADSL_adls11: During the past week my sleep was restless; 4. SF8_physicalhealth: Physical health summary score; 5. BSF_anx_de…	NA	NonSignDiffer	NonTinnitusSpecific	Other Symptoms and Conditions	Quality of Life	Health-related quality of life - SF-8 question 8	Categorical - question “During the past 4 weeks, how much did personal or emotional problems keep you from doing your usual work, school or other daily activities?” (Bullinger and Morfeld, 2008)	SelfReport
PubMedSubProf	Yes	{Niemann, 2020 #1090}	U. Niemann, B. Boecking, P. Brueggemann, W. Mebus, B. Mazurek and M. Spiliopoulou	2020	Tinnitus-related distress after multimodal treatment can be characterized using a key subset of baseline variables	PloS one	Yes	1414	(Multiple) Gradient boosted trees	AprioriSubgrouping	Multimodal 7-day treatments program (informational counseling, ENT and psychological diagnostics, cognitive behavior therapy, hearing exercises with aspects of mindfulness-based stress reduction, progressive muscle relaxation and physiotherapy)	(Multiple) Gradient boosted trees to classify tinnitus distress after treatment - including 26 variables from an initial set of 205 using a feature selection process: 1. TINSKAL_impairment: Degree of tinnitus impairment; 2. ADSL_depression: Depressive disorder sum score; 3. ADSL_adls11: During the past week my sleep was restless; 4. SF8_physicalhealth: Physical health summary score; 5. BSF_anx_de…	NA	NonSignDiffer	NonTinnitusSpecific	Demographic and Socio-economic Characteristics	Education	Education - high school (abitur)	Categorical: no, yes high school (abitur) from a sociodemographics questionnaire (Brüggemann et al., 2016)	SelfReport
PubMedSubProf	Yes	{Niemann, 2020 #1090}	U. Niemann, B. Boecking, P. Brueggemann, W. Mebus, B. Mazurek and M. Spiliopoulou	2020	Tinnitus-related distress after multimodal treatment can be characterized using a key subset of baseline variables	PloS one	Yes	1414	(Multiple) Gradient boosted trees	AprioriSubgrouping	Multimodal 7-day treatments program (informational counseling, ENT and psychological diagnostics, cognitive behavior therapy, hearing exercises with aspects of mindfulness-based stress reduction, progressive muscle relaxation and physiotherapy)	(Multiple) Gradient boosted trees to classify tinnitus distress after treatment - including 26 variables from an initial set of 205 using a feature selection process: 1. TINSKAL_impairment: Degree of tinnitus impairment; 2. ADSL_depression: Depressive disorder sum score; 3. ADSL_adls11: During the past week my sleep was restless; 4. SF8_physicalhealth: Physical health summary score; 5. BSF_anx_de…	NA	NonSignDiffer	NonTinnitusSpecific	Demographic and Socio-economic Characteristics	Education	Education - 'Geselle'	Categorical: no, yes 'Geselle' from a sociodemographics questionnaire (Brüggemann et al., 2016)	SelfReport
PubMedSubProf	Yes	{Niemann, 2020 #1090}	U. Niemann, B. Boecking, P. Brueggemann, W. Mebus, B. Mazurek and M. Spiliopoulou	2020	Tinnitus-related distress after multimodal treatment can be characterized using a key subset of baseline variables	PloS one	Yes	1414	(Multiple) Gradient boosted trees	AprioriSubgrouping	Multimodal 7-day treatments program (informational counseling, ENT and psychological diagnostics, cognitive behavior therapy, hearing exercises with aspects of mindfulness-based stress reduction, progressive muscle relaxation and physiotherapy)	(Multiple) Gradient boosted trees to classify tinnitus distress after treatment - including 26 variables from an initial set of 205 using a feature selection process: 1. TINSKAL_impairment: Degree of tinnitus impairment; 2. ADSL_depression: Depressive disorder sum score; 3. ADSL_adls11: During the past week my sleep was restless; 4. SF8_physicalhealth: Physical health summary score; 5. BSF_anx_de…	NA	SignDiffer	NonTinnitusSpecific	Demographic and Socio-economic Characteristics	Education	Education - university	Categorical: no, yes university from a sociodemographics questionnaire (Brüggemann et al., 2016)	SelfReport
PubMedSubProf	Yes	{Niemann, 2020 #1090}	U. Niemann, B. Boecking, P. Brueggemann, W. Mebus, B. Mazurek and M. Spiliopoulou	2020	Tinnitus-related distress after multimodal treatment can be characterized using a key subset of baseline variables	PloS one	Yes	1414	(Multiple) Gradient boosted trees	AprioriSubgrouping	Multimodal 7-day treatments program (informational counseling, ENT and psychological diagnostics, cognitive behavior therapy, hearing exercises with aspects of mindfulness-based stress reduction, progressive muscle relaxation and physiotherapy)	(Multiple) Gradient boosted trees to classify tinnitus distress after treatment - including 26 variables from an initial set of 205 using a feature selection process: 1. TINSKAL_impairment: Degree of tinnitus impairment; 2. ADSL_depression: Depressive disorder sum score; 3. ADSL_adls11: During the past week my sleep was restless; 4. SF8_physicalhealth: Physical health summary score; 5. BSF_anx_de…	NA	NonSignDiffer	NonTinnitusSpecific	Demographic and Socio-economic Characteristics	Education	Education - high school (Fachabitur)	Categorical: no, yes high school (Fachabitur) from a sociodemographics questionnaire (Brüggemann et al., 2016)	SelfReport
PubMedSubProf	Yes	{Niemann, 2020 #1090}	U. Niemann, B. Boecking, P. Brueggemann, W. Mebus, B. Mazurek and M. Spiliopoulou	2020	Tinnitus-related distress after multimodal treatment can be characterized using a key subset of baseline variables	PloS one	Yes	1414	(Multiple) Gradient boosted trees	AprioriSubgrouping	Multimodal 7-day treatments program (informational counseling, ENT and psychological diagnostics, cognitive behavior therapy, hearing exercises with aspects of mindfulness-based stress reduction, progressive muscle relaxation and physiotherapy)	(Multiple) Gradient boosted trees to classify tinnitus distress after treatment - including 26 variables from an initial set of 205 using a feature selection process: 1. TINSKAL_impairment: Degree of tinnitus impairment; 2. ADSL_depression: Depressive disorder sum score; 3. ADSL_adls11: During the past week my sleep was restless; 4. SF8_physicalhealth: Physical health summary score; 5. BSF_anx_de…	NA	NonSignDiffer	NonTinnitusSpecific	Demographic and Socio-economic Characteristics	Education	Education - none	Categorical: no, yes no education from a sociodemographics questionnaire (Brüggemann et al., 2016)	SelfReport
PubMedSubProf	Yes	{Niemann, 2020 #1090}	U. Niemann, B. Boecking, P. Brueggemann, W. Mebus, B. Mazurek and M. Spiliopoulou	2020	Tinnitus-related distress after multimodal treatment can be characterized using a key subset of baseline variables	PloS one	Yes	1414	(Multiple) Gradient boosted trees	AprioriSubgrouping	Multimodal 7-day treatments program (informational counseling, ENT and psychological diagnostics, cognitive behavior therapy, hearing exercises with aspects of mindfulness-based stress reduction, progressive muscle relaxation and physiotherapy)	(Multiple) Gradient boosted trees to classify tinnitus distress after treatment - including 26 variables from an initial set of 205 using a feature selection process: 1. TINSKAL_impairment: Degree of tinnitus impairment; 2. ADSL_depression: Depressive disorder sum score; 3. ADSL_adls11: During the past week my sleep was restless; 4. SF8_physicalhealth: Physical health summary score; 5. BSF_anx_de…	NA	SignDiffer	NonTinnitusSpecific	Demographic and Socio-economic Characteristics	Education	Education - lower secondary school	Categorical: no, yes lower secondary school from a sociodemographics questionnaire (Brüggemann et al., 2016)	SelfReport
PubMedSubProf	Yes	{Niemann, 2020 #1090}	U. Niemann, B. Boecking, P. Brueggemann, W. Mebus, B. Mazurek and M. Spiliopoulou	2020	Tinnitus-related distress after multimodal treatment can be characterized using a key subset of baseline variables	PloS one	Yes	1414	(Multiple) Gradient boosted trees	AprioriSubgrouping	Multimodal 7-day treatments program (informational counseling, ENT and psychological diagnostics, cognitive behavior therapy, hearing exercises with aspects of mindfulness-based stress reduction, progressive muscle relaxation and physiotherapy)	(Multiple) Gradient boosted trees to classify tinnitus distress after treatment - including 26 variables from an initial set of 205 using a feature selection process: 1. TINSKAL_impairment: Degree of tinnitus impairment; 2. ADSL_depression: Depressive disorder sum score; 3. ADSL_adls11: During the past week my sleep was restless; 4. SF8_physicalhealth: Physical health summary score; 5. BSF_anx_de…	NA	NonSignDiffer	NonTinnitusSpecific	Demographic and Socio-economic Characteristics	Education	Education - master (Meister)	Categorical: no, yes master (Meister) from a sociodemographics questionnaire (Brüggemann et al., 2016)	SelfReport
PubMedSubProf	Yes	{Niemann, 2020 #1090}	U. Niemann, B. Boecking, P. Brueggemann, W. Mebus, B. Mazurek and M. Spiliopoulou	2020	Tinnitus-related distress after multimodal treatment can be characterized using a key subset of baseline variables	PloS one	Yes	1414	(Multiple) Gradient boosted trees	AprioriSubgrouping	Multimodal 7-day treatments program (informational counseling, ENT and psychological diagnostics, cognitive behavior therapy, hearing exercises with aspects of mindfulness-based stress reduction, progressive muscle relaxation and physiotherapy)	(Multiple) Gradient boosted trees to classify tinnitus distress after treatment - including 26 variables from an initial set of 205 using a feature selection process: 1. TINSKAL_impairment: Degree of tinnitus impairment; 2. ADSL_depression: Depressive disorder sum score; 3. ADSL_adls11: During the past week my sleep was restless; 4. SF8_physicalhealth: Physical health summary score; 5. BSF_anx_de…	NA	NonSignDiffer	NonTinnitusSpecific	Demographic and Socio-economic Characteristics	Education	Education - mittlere Reife (10-years schooling certificate)	Categorical: no, yes mittlere Reife (10-years schooling certificate) from a sociodemographics questionnaire (Brüggemann et al., 2016)	SelfReport
PubMedSubProf	Yes	{Niemann, 2020 #1090}	U. Niemann, B. Boecking, P. Brueggemann, W. Mebus, B. Mazurek and M. Spiliopoulou	2020	Tinnitus-related distress after multimodal treatment can be characterized using a key subset of baseline variables	PloS one	Yes	1414	(Multiple) Gradient boosted trees	AprioriSubgrouping	Multimodal 7-day treatments program (informational counseling, ENT and psychological diagnostics, cognitive behavior therapy, hearing exercises with aspects of mindfulness-based stress reduction, progressive muscle relaxation and physiotherapy)	(Multiple) Gradient boosted trees to classify tinnitus distress after treatment - including 26 variables from an initial set of 205 using a feature selection process: 1. TINSKAL_impairment: Degree of tinnitus impairment; 2. ADSL_depression: Depressive disorder sum score; 3. ADSL_adls11: During the past week my sleep was restless; 4. SF8_physicalhealth: Physical health summary score; 5. BSF_anx_de…	NA	NonSignDiffer	NonTinnitusSpecific	Demographic and Socio-economic Characteristics	Education	Education - student	Categorical: no, yes student from a sociodemographics questionnaire (Brüggemann et al., 2016)	SelfReport
PubMedSubProf	Yes	{Niemann, 2020 #1090}	U. Niemann, B. Boecking, P. Brueggemann, W. Mebus, B. Mazurek and M. Spiliopoulou	2020	Tinnitus-related distress after multimodal treatment can be characterized using a key subset of baseline variables	PloS one	Yes	1414	(Multiple) Gradient boosted trees	AprioriSubgrouping	Multimodal 7-day treatments program (informational counseling, ENT and psychological diagnostics, cognitive behavior therapy, hearing exercises with aspects of mindfulness-based stress reduction, progressive muscle relaxation and physiotherapy)	(Multiple) Gradient boosted trees to classify tinnitus distress after treatment - including 26 variables from an initial set of 205 using a feature selection process: 1. TINSKAL_impairment: Degree of tinnitus impairment; 2. ADSL_depression: Depressive disorder sum score; 3. ADSL_adls11: During the past week my sleep was restless; 4. SF8_physicalhealth: Physical health summary score; 5. BSF_anx_de…	NA	NonSignDiffer	NonTinnitusSpecific	Demographic and Socio-economic Characteristics	Education	Education - currently pupil or “Azubi”	Categorical: no, yes currently pupil or “Azubi” from a sociodemographics questionnaire (Brüggemann et al., 2016)	SelfReport
PubMedSubProf	Yes	{Niemann, 2020 #1090}	U. Niemann, B. Boecking, P. Brueggemann, W. Mebus, B. Mazurek and M. Spiliopoulou	2020	Tinnitus-related distress after multimodal treatment can be characterized using a key subset of baseline variables	PloS one	Yes	1414	(Multiple) Gradient boosted trees	AprioriSubgrouping	Multimodal 7-day treatments program (informational counseling, ENT and psychological diagnostics, cognitive behavior therapy, hearing exercises with aspects of mindfulness-based stress reduction, progressive muscle relaxation and physiotherapy)	(Multiple) Gradient boosted trees to classify tinnitus distress after treatment - including 26 variables from an initial set of 205 using a feature selection process: 1. TINSKAL_impairment: Degree of tinnitus impairment; 2. ADSL_depression: Depressive disorder sum score; 3. ADSL_adls11: During the past week my sleep was restless; 4. SF8_physicalhealth: Physical health summary score; 5. BSF_anx_de…	NA	NonSignDiffer	NonTinnitusSpecific	Demographic and Socio-economic Characteristics	Marital Status	Marital Status - Divorced	Categorical: no, yes Divorced from a sociodemographics questionnaire (Brüggemann et al., 2016)	SelfReport
PubMedSubProf	Yes	{Niemann, 2020 #1090}	U. Niemann, B. Boecking, P. Brueggemann, W. Mebus, B. Mazurek and M. Spiliopoulou	2020	Tinnitus-related distress after multimodal treatment can be characterized using a key subset of baseline variables	PloS one	Yes	1414	(Multiple) Gradient boosted trees	AprioriSubgrouping	Multimodal 7-day treatments program (informational counseling, ENT and psychological diagnostics, cognitive behavior therapy, hearing exercises with aspects of mindfulness-based stress reduction, progressive muscle relaxation and physiotherapy)	(Multiple) Gradient boosted trees to classify tinnitus distress after treatment - including 26 variables from an initial set of 205 using a feature selection process: 1. TINSKAL_impairment: Degree of tinnitus impairment; 2. ADSL_depression: Depressive disorder sum score; 3. ADSL_adls11: During the past week my sleep was restless; 4. SF8_physicalhealth: Physical health summary score; 5. BSF_anx_de…	NA	NonSignDiffer	NonTinnitusSpecific	Demographic and Socio-economic Characteristics	Marital Status	Marital Status - Married	Categorical: no, yes Married from a sociodemographics questionnaire (Brüggemann et al., 2016)	SelfReport
PubMedSubProf	Yes	{Niemann, 2020 #1090}	U. Niemann, B. Boecking, P. Brueggemann, W. Mebus, B. Mazurek and M. Spiliopoulou	2020	Tinnitus-related distress after multimodal treatment can be characterized using a key subset of baseline variables	PloS one	Yes	1414	(Multiple) Gradient boosted trees	AprioriSubgrouping	Multimodal 7-day treatments program (informational counseling, ENT and psychological diagnostics, cognitive behavior therapy, hearing exercises with aspects of mindfulness-based stress reduction, progressive muscle relaxation and physiotherapy)	(Multiple) Gradient boosted trees to classify tinnitus distress after treatment - including 26 variables from an initial set of 205 using a feature selection process: 1. TINSKAL_impairment: Degree of tinnitus impairment; 2. ADSL_depression: Depressive disorder sum score; 3. ADSL_adls11: During the past week my sleep was restless; 4. SF8_physicalhealth: Physical health summary score; 5. BSF_anx_de…	NA	NonSignDiffer	NonTinnitusSpecific	Demographic and Socio-economic Characteristics	Marital Status	Marital Status - In partnership	Categorical: no, yes from a sociodemographics questionnaire (Brüggemann et al., 2016)	SelfReport
PubMedSubProf	Yes	{Niemann, 2020 #1090}	U. Niemann, B. Boecking, P. Brueggemann, W. Mebus, B. Mazurek and M. Spiliopoulou	2020	Tinnitus-related distress after multimodal treatment can be characterized using a key subset of baseline variables	PloS one	Yes	1414	(Multiple) Gradient boosted trees	AprioriSubgrouping	Multimodal 7-day treatments program (informational counseling, ENT and psychological diagnostics, cognitive behavior therapy, hearing exercises with aspects of mindfulness-based stress reduction, progressive muscle relaxation and physiotherapy)	(Multiple) Gradient boosted trees to classify tinnitus distress after treatment - including 26 variables from an initial set of 205 using a feature selection process: 1. TINSKAL_impairment: Degree of tinnitus impairment; 2. ADSL_depression: Depressive disorder sum score; 3. ADSL_adls11: During the past week my sleep was restless; 4. SF8_physicalhealth: Physical health summary score; 5. BSF_anx_de…	NA	NonSignDiffer	NonTinnitusSpecific	Demographic and Socio-economic Characteristics	Marital Status	Marital Status - Unmarried	Categorical: no, yes from a sociodemographics questionnaire (Brüggemann et al., 2016)	SelfReport
PubMedSubProf	Yes	{Niemann, 2020 #1090}	U. Niemann, B. Boecking, P. Brueggemann, W. Mebus, B. Mazurek and M. Spiliopoulou	2020	Tinnitus-related distress after multimodal treatment can be characterized using a key subset of baseline variables	PloS one	Yes	1414	(Multiple) Gradient boosted trees	AprioriSubgrouping	Multimodal 7-day treatments program (informational counseling, ENT and psychological diagnostics, cognitive behavior therapy, hearing exercises with aspects of mindfulness-based stress reduction, progressive muscle relaxation and physiotherapy)	(Multiple) Gradient boosted trees to classify tinnitus distress after treatment - including 26 variables from an initial set of 205 using a feature selection process: 1. TINSKAL_impairment: Degree of tinnitus impairment; 2. ADSL_depression: Depressive disorder sum score; 3. ADSL_adls11: During the past week my sleep was restless; 4. SF8_physicalhealth: Physical health summary score; 5. BSF_anx_de…	NA	NonSignDiffer	NonTinnitusSpecific	Demographic and Socio-economic Characteristics	Employment and Occupation	Occupation - civil servant	Categorical: no, yes civil servant from a sociodemographics questionnaire (Brüggemann et al., 2016)	SelfReport
PubMedSubProf	Yes	{Niemann, 2020 #1090}	U. Niemann, B. Boecking, P. Brueggemann, W. Mebus, B. Mazurek and M. Spiliopoulou	2020	Tinnitus-related distress after multimodal treatment can be characterized using a key subset of baseline variables	PloS one	Yes	1414	(Multiple) Gradient boosted trees	AprioriSubgrouping	Multimodal 7-day treatments program (informational counseling, ENT and psychological diagnostics, cognitive behavior therapy, hearing exercises with aspects of mindfulness-based stress reduction, progressive muscle relaxation and physiotherapy)	(Multiple) Gradient boosted trees to classify tinnitus distress after treatment - including 26 variables from an initial set of 205 using a feature selection process: 1. TINSKAL_impairment: Degree of tinnitus impairment; 2. ADSL_depression: Depressive disorder sum score; 3. ADSL_adls11: During the past week my sleep was restless; 4. SF8_physicalhealth: Physical health summary score; 5. BSF_anx_de…	NA	NonSignDiffer	NonTinnitusSpecific	Demographic and Socio-economic Characteristics	Employment and Occupation	Occupation - employee	Categorical: no, yes employee from a sociodemographics questionnaire (Brüggemann et al., 2016)	SelfReport
PubMedSubProf	Yes	{Niemann, 2020 #1090}	U. Niemann, B. Boecking, P. Brueggemann, W. Mebus, B. Mazurek and M. Spiliopoulou	2020	Tinnitus-related distress after multimodal treatment can be characterized using a key subset of baseline variables	PloS one	Yes	1414	(Multiple) Gradient boosted trees	AprioriSubgrouping	Multimodal 7-day treatments program (informational counseling, ENT and psychological diagnostics, cognitive behavior therapy, hearing exercises with aspects of mindfulness-based stress reduction, progressive muscle relaxation and physiotherapy)	(Multiple) Gradient boosted trees to classify tinnitus distress after treatment - including 26 variables from an initial set of 205 using a feature selection process: 1. TINSKAL_impairment: Degree of tinnitus impairment; 2. ADSL_depression: Depressive disorder sum score; 3. ADSL_adls11: During the past week my sleep was restless; 4. SF8_physicalhealth: Physical health summary score; 5. BSF_anx_de…	NA	NonSignDiffer	NonTinnitusSpecific	Demographic and Socio-economic Characteristics	Employment and Occupation	Occupation - worker	Categorical: no, yes worker from a sociodemographics questionnaire (Brüggemann et al., 2016)	SelfReport
PubMedSubProf	Yes	{Niemann, 2020 #1090}	U. Niemann, B. Boecking, P. Brueggemann, W. Mebus, B. Mazurek and M. Spiliopoulou	2020	Tinnitus-related distress after multimodal treatment can be characterized using a key subset of baseline variables	PloS one	Yes	1414	(Multiple) Gradient boosted trees	AprioriSubgrouping	Multimodal 7-day treatments program (informational counseling, ENT and psychological diagnostics, cognitive behavior therapy, hearing exercises with aspects of mindfulness-based stress reduction, progressive muscle relaxation and physiotherapy)	(Multiple) Gradient boosted trees to classify tinnitus distress after treatment - including 26 variables from an initial set of 205 using a feature selection process: 1. TINSKAL_impairment: Degree of tinnitus impairment; 2. ADSL_depression: Depressive disorder sum score; 3. ADSL_adls11: During the past week my sleep was restless; 4. SF8_physicalhealth: Physical health summary score; 5. BSF_anx_de…	NA	NonSignDiffer	NonTinnitusSpecific	Demographic and Socio-economic Characteristics	Employment and Occupation	Occupation - other	Categorical: no, yes other from a sociodemographics questionnaire (Brüggemann et al., 2016)	SelfReport
PubMedSubProf	Yes	{Niemann, 2020 #1090}	U. Niemann, B. Boecking, P. Brueggemann, W. Mebus, B. Mazurek and M. Spiliopoulou	2020	Tinnitus-related distress after multimodal treatment can be characterized using a key subset of baseline variables	PloS one	Yes	1414	(Multiple) Gradient boosted trees	AprioriSubgrouping	Multimodal 7-day treatments program (informational counseling, ENT and psychological diagnostics, cognitive behavior therapy, hearing exercises with aspects of mindfulness-based stress reduction, progressive muscle relaxation and physiotherapy)	(Multiple) Gradient boosted trees to classify tinnitus distress after treatment - including 26 variables from an initial set of 205 using a feature selection process: 1. TINSKAL_impairment: Degree of tinnitus impairment; 2. ADSL_depression: Depressive disorder sum score; 3. ADSL_adls11: During the past week my sleep was restless; 4. SF8_physicalhealth: Physical health summary score; 5. BSF_anx_de…	NA	NonSignDiffer	NonTinnitusSpecific	Demographic and Socio-economic Characteristics	Employment and Occupation	Occupation - self-employed	Categorical: no, yes self-employed from a sociodemographics questionnaire (Brüggemann et al., 2016)	SelfReport
PubMedSubProf	Yes	{Niemann, 2020 #1090}	U. Niemann, B. Boecking, P. Brueggemann, W. Mebus, B. Mazurek and M. Spiliopoulou	2020	Tinnitus-related distress after multimodal treatment can be characterized using a key subset of baseline variables	PloS one	Yes	1414	(Multiple) Gradient boosted trees	AprioriSubgrouping	Multimodal 7-day treatments program (informational counseling, ENT and psychological diagnostics, cognitive behavior therapy, hearing exercises with aspects of mindfulness-based stress reduction, progressive muscle relaxation and physiotherapy)	(Multiple) Gradient boosted trees to classify tinnitus distress after treatment - including 26 variables from an initial set of 205 using a feature selection process: 1. TINSKAL_impairment: Degree of tinnitus impairment; 2. ADSL_depression: Depressive disorder sum score; 3. ADSL_adls11: During the past week my sleep was restless; 4. SF8_physicalhealth: Physical health summary score; 5. BSF_anx_de…	NA	NonSignDiffer	NonTinnitusSpecific	Demographic and Socio-economic Characteristics	Employment and Occupation	Employment - currently employed	Categorical: no, yes from a sociodemographics questionnaire (Brüggemann et al., 2016)	SelfReport
PubMedSubProf	Yes	{Niemann, 2020 #1090}	U. Niemann, B. Boecking, P. Brueggemann, W. Mebus, B. Mazurek and M. Spiliopoulou	2020	Tinnitus-related distress after multimodal treatment can be characterized using a key subset of baseline variables	PloS one	Yes	1414	(Multiple) Gradient boosted trees	AprioriSubgrouping	Multimodal 7-day treatments program (informational counseling, ENT and psychological diagnostics, cognitive behavior therapy, hearing exercises with aspects of mindfulness-based stress reduction, progressive muscle relaxation and physiotherapy)	(Multiple) Gradient boosted trees to classify tinnitus distress after treatment - including 26 variables from an initial set of 205 using a feature selection process: 1. TINSKAL_impairment: Degree of tinnitus impairment; 2. ADSL_depression: Depressive disorder sum score; 3. ADSL_adls11: During the past week my sleep was restless; 4. SF8_physicalhealth: Physical health summary score; 5. BSF_anx_de…	NA	NonSignDiffer	NonTinnitusSpecific	Demographic and Socio-economic Characteristics	Employment and Occupation	Employment - Duration of unemployment in the last 5 years	Numerical from a sociodemographics questionnaire (Brüggemann et al., 2016)	SelfReport
PubMedSubProf	Yes	{Niemann, 2020 #1090}	U. Niemann, B. Boecking, P. Brueggemann, W. Mebus, B. Mazurek and M. Spiliopoulou	2020	Tinnitus-related distress after multimodal treatment can be characterized using a key subset of baseline variables	PloS one	Yes	1414	(Multiple) Gradient boosted trees	AprioriSubgrouping	Multimodal 7-day treatments program (informational counseling, ENT and psychological diagnostics, cognitive behavior therapy, hearing exercises with aspects of mindfulness-based stress reduction, progressive muscle relaxation and physiotherapy)	(Multiple) Gradient boosted trees to classify tinnitus distress after treatment - including 26 variables from an initial set of 205 using a feature selection process: 1. TINSKAL_impairment: Degree of tinnitus impairment; 2. ADSL_depression: Depressive disorder sum score; 3. ADSL_adls11: During the past week my sleep was restless; 4. SF8_physicalhealth: Physical health summary score; 5. BSF_anx_de…	NA	NonSignDiffer	NonTinnitusSpecific	Demographic and Socio-economic Characteristics	Sex	Gender	Categorical: Female. male from a sociodemographics questionnaire (Brüggemann et al., 2016)	SelfReport
PubMedSubProf	Yes	{Niemann, 2020 #1090}	U. Niemann, B. Boecking, P. Brueggemann, W. Mebus, B. Mazurek and M. Spiliopoulou	2020	Tinnitus-related distress after multimodal treatment can be characterized using a key subset of baseline variables	PloS one	Yes	1414	(Multiple) Gradient boosted trees	AprioriSubgrouping	Multimodal 7-day treatments program (informational counseling, ENT and psychological diagnostics, cognitive behavior therapy, hearing exercises with aspects of mindfulness-based stress reduction, progressive muscle relaxation and physiotherapy)	(Multiple) Gradient boosted trees to classify tinnitus distress after treatment - including 26 variables from an initial set of 205 using a feature selection process: 1. TINSKAL_impairment: Degree of tinnitus impairment; 2. ADSL_depression: Depressive disorder sum score; 3. ADSL_adls11: During the past week my sleep was restless; 4. SF8_physicalhealth: Physical health summary score; 5. BSF_anx_de…	NA	NonSignDiffer	NonTinnitusSpecific	Other Symptoms and Conditions	Various Symptoms and Conditions	Duration of being ill during the past year	Numerical “How long have you been ill during the last 12 months? (in months)” from a sociodemographics questionnaire (Brüggemann et al., 2016)	SelfReport
[truncated: 2,198 more rows]
[truncated: 1 more columns]
